# Supplementary material for: Analysis of the nucleotide sequence of the guinea pig cytomegalovirus (GPCMV) genome
Source: Virol J. 2008 Nov 12;5:139. doi: 10.1186/1743-422X-5-139 (PMC2614972; doi:10.1186/1743-422X-5-139)
Supplement: Additional file 1 — ORFs of ≥ 25 aa (tab A). 50 aa (tab B), or 100 aa (tab C) with Blast analysis against other sequenced CMV genomes; e-value cutoff of 0.1. [file 1743-422X-5-139-S1.xls]

## Sheet: Orfs >25aa
#Query	CoordsStart	CoordsStop	Strand	Subject	SubjectGenome	SubjectAnnot	% identity	AlignmentLength	Mismatches	GapOpenings	QueryStart	QueryEnd	SubjectStart	SubjectEnd	E-value	BitScore
gi|38|	12517	12594	+	AF232689.2_gene13_CDS	Rat_CMV	pR25. /gene=R25 /protein_id=AAF99122.1	52.38	21	10	0	3	23	97	117	0.095	26.6
gi|43|	13712	13843	+	NC_002794.1_gene121_CDS2	Tupaia_HV	t121.4. /gene=(noname121) /protein_id=NP_116476.1	50	24	9	1	2	22	218	241	0.072	26.9
gi|49|	15098	15949	+	NC_004065.1_gene52_CDS	Mouse_CMV	Similar to HCMV transactivator. /gene=(noname52) /protein_id=YP_214071.1	34.72	72	40	2	70	136	459	528	0.002	35
gi|49|	15098	15949	+	AF232689.2_gene50_CDS	Rat_CMV	pr58. /gene=r58 /protein_id=AAF99154.1	30	90	60	3	68	155	134	222	0.097	29.3
gi|71|	21403	21681	+	NC_004065.1_gene137_CDS	Mouse_CMV	hypothetical protein. /gene=(noname137) /protein_id=YP_214168.1	42.5	40	22	1	30	69	54	92	0.034	28.1
gi|73|	21678	21854	+	AF232689.2_gene67_CDS	Rat_CMV	pR82. /gene=R82 /protein_id=AAF99170.1	48.15	27	14	0	30	56	458	484	0.005	30.8
gi|104|	30089	30454	+	NC_004065.1_gene7_CDS	Mouse_CMV	Glycoprotein family m02. /gene=(noname7) /protein_id=YP_214015.1	36.36	55	30	1	26	80	174	223	0.06	28.1
gi|127|	37187	38455	+	NC_002794.1_gene37_CDS	Tupaia_HV	T25. /gene=(noname37) /protein_id=NP_116368.1	24.44	401	289	8	3	396	271	664	3e-25	108
gi|127|	37187	38455	+	AF232689.2_gene13_CDS	Rat_CMV	pR25. /gene=R25 /protein_id=AAF99122.1	24.66	373	258	8	3	361	376	739	4e-17	81.3
gi|127|	37187	38455	+	NC_004065.1_gene25_CDS	Mouse_CMV	UL25 family homolog. /gene=(noname25) /protein_id=YP_214034.1	23.51	370	269	6	3	363	497	861	2e-16	78.6
gi|127|	37187	38455	+	NC_003521.1_gene25_CDS	Chimp_CMV	tegument protein UL25. /gene=(noname25) /protein_id=NP_612669.1	23.27	318	241	2	2	319	223	537	1e-14	72.8
gi|127|	37187	38455	+	NC_001347.3_gene28_CDS	Human_CMV_AD169	UL25. /gene=(noname28) /protein_id=NP_039959.1	21.2	401	295	6	2	390	196	587	8e-14	70.1
gi|127|	37187	38455	+	NC_004065.1_gene34_CDS	Mouse_CMV	UL25 family homolog. /gene=(noname34) /protein_id=YP_214048.1	22.63	190	135	4	127	311	150	332	0.0003	38.5
gi|150|	43734	44258	+	AF232689.2_gene77_CDS	Rat_CMV	pR92. /gene=R92 /protein_id=AAF99180.1	38.1	63	35	2	77	135	87	149	0.029	30
gi|159|	45317	45952	+	NC_006150.1_gene42_CDS	Macaque_CMV	rh48. /gene=(noname42) /protein_id=YP_068142.1	32.58	89	53	4	16	100	76	161	0.017	31.2
gi|160|	45882	46304	+	NC_001347.3_gene88_CDS	Human_CMV_AD169	UL124. /gene=(noname88) /protein_id=NP_040061.1	28.28	99	48	3	24	109	46	134	0.012	30.8
gi|160|	45882	46304	+	NC_004065.1_gene128_CDS	Mouse_CMV	Threonine-serine-rich glycoprotein of MGP family m145. /gene=(noname128) /protein_id=YP_214154.1	27.69	65	46	1	23	87	177	240	0.027	29.6
gi|160|	45882	46304	+	NC_003521.1_gene4_CDS	Chimp_CMV	glycoprotein RL12. /gene=(noname4) /protein_id=NP_612646.1	31.25	64	39	2	27	85	43	106	0.059	28.5
gi|160|	45882	46304	+	NC_003521.1_gene51_CDS	Chimp_CMV	single-stranded DNA-binding protein UL57. /gene=(noname51) /protein_id=NP_612701.1	32.61	46	31	0	14	59	1016	1061	0.078	28.1
gi|180|	51131	51427	+	AF232689.2_gene82_CDS	Rat_CMV	pr95.1. /gene=r95.1 /protein_id=AAF99185.1	34.29	70	42	2	33	98	613	682	0.008	30.4
gi|180|	51131	51427	+	NC_002794.1_gene36_CDS	Tupaia_HV	T23. /gene=(noname36) /protein_id=NP_116367.1	35.56	45	29	0	39	83	263	307	0.03	28.5
gi|182|	51354	52832	+	NC_003521.1_gene31_CDS	Chimp_CMV	UL31. /gene=(noname31) /protein_id=NP_612675.1	29.87	472	315	10	22	485	95	558	1e-55	209
gi|182|	51354	52832	+	NC_001347.3_gene34_CDS	Human_CMV_AD169	UL31. /gene=(noname34) /protein_id=NP_783780.1	31.14	440	285	10	59	487	160	592	3e-54	204
gi|182|	51354	52832	+	NC_006150.1_gene47_CDS	Macaque_CMV	rh54. /gene=(noname47) /protein_id=YP_068148.1	30.09	442	277	11	59	487	117	539	1e-51	196
gi|182|	51354	52832	+	NC_002794.1_gene48_CDS	Tupaia_HV	T31. /gene=(noname48) /protein_id=NP_116380.1	28.97	466	303	16	34	485	49	500	6e-48	183
gi|182|	51354	52832	+	AF232689.2_gene22_CDS	Rat_CMV	pR31. /gene=R31 /protein_id=AAF99131.1	24.25	433	300	13	59	484	356	767	3e-27	115
gi|182|	51354	52832	+	NC_004065.1_gene31_CDS2	Mouse_CMV	hypothetical protein. /gene=(noname31) /protein_id=YP_214045.1	26.15	348	227	12	59	397	179	505	3e-19	88.6
gi|190|	54846	56129	+	NC_002794.1_gene51_CDS	Tupaia_HV	T33. /gene=(noname51) /protein_id=NP_116383.1	44.75	324	178	1	16	338	13	336	9e-85	305
gi|190|	54846	56129	+	AF232689.2_gene24_CDS	Rat_CMV	pR33. /gene=R33 /protein_id=AAC58815.1	43.12	327	184	1	14	340	11	335	5e-82	296
gi|190|	54846	56129	+	NC_003521.1_gene33_CDS	Chimp_CMV	G protein-coupled receptor UL33. /gene=(noname33) /protein_id=NP_612677.1	40.69	376	201	5	21	375	17	391	9e-82	295
gi|190|	54846	56129	+	NC_001347.3_gene36_CDS	Human_CMV_AD169	GPCR. /gene=(noname36) /protein_id=NP_783781.1	41.44	333	192	3	8	338	3	334	4e-77	280
gi|190|	54846	56129	+	NC_006150.1_gene49_CDS	Macaque_CMV	rh56. /gene=(noname49) /protein_id=YP_068150.1	39.35	310	173	5	77	374	1	307	3e-68	251
gi|190|	54846	56129	+	NC_001347.3_gene123_CDS	Human_CMV_AD169	US28. /gene=(noname123) /protein_id=NP_783808.1	24.43	352	240	10	26	373	23	352	1e-19	89.4
gi|190|	54846	56129	+	NC_006150.1_gene181_CDS	Macaque_CMV	rh220. /gene=(noname181) /protein_id=YP_068307.1	24.03	308	215	8	24	325	144	438	2e-13	68.9
gi|190|	54846	56129	+	NC_003521.1_gene136_CDS	Chimp_CMV	G protein-coupled receptor US28. /gene=(noname136) /protein_id=NP_612800.1	22	300	206	9	24	317	18	295	2e-13	68.6
gi|190|	54846	56129	+	NC_003521.1_gene135_CDS	Chimp_CMV	G protein-coupled receptor US27. /gene=(noname135) /protein_id=NP_612799.1	20.64	281	208	8	49	326	35	303	6e-07	47.4
gi|190|	54846	56129	+	NC_001347.3_gene122_CDS	Human_CMV_AD169	US27. /gene=(noname122) /protein_id=NP_040112.1	21.77	271	200	4	45	314	39	298	4e-06	44.7
gi|193|	56482	58065	+	NC_002794.1_gene52_CDS	Tupaia_HV	T34. /gene=(noname52) /protein_id=NP_116384.1	33.59	256	166	2	22	276	32	284	6e-43	167
gi|193|	56482	58065	+	NC_004065.1_gene33_CDS	Mouse_CMV	hypothetical protein. /gene=(noname33) /protein_id=YP_214047.1	35.4	274	173	3	16	288	228	498	1e-42	166
gi|193|	56482	58065	+	AF232689.2_gene25_CDS	Rat_CMV	pR34. /gene=R34 /protein_id=AAF99132.1	32.84	271	171	4	10	277	201	463	8e-41	160
gi|193|	56482	58065	+	NC_001347.3_gene37_CDS	Human_CMV_AD169	UL34. /gene=(noname37) /protein_id=NP_783782.1	32.39	247	151	4	20	254	9	251	5e-33	134
gi|193|	56482	58065	+	NC_006150.1_gene50_CDS1	Macaque_CMV	rh57. /gene=(noname50) /protein_id=YP_068151.1	31.91	257	162	5	1	254	6	252	5e-32	130
gi|193|	56482	58065	+	NC_003521.1_gene34_CDS	Chimp_CMV	transcriptional repressor UL34. /gene=(noname34) /protein_id=NP_612678.1	31.98	247	152	4	20	254	9	251	4e-31	127
gi|198|	58269	59927	+	NC_002794.1_gene53_CDS	Tupaia_HV	T35. /gene=(noname53) /protein_id=NP_116385.1	34.95	455	288	6	12	462	12	462	6e-73	266
gi|198|	58269	59927	+	AF232689.2_gene26_CDS	Rat_CMV	pR35. /gene=R35 /protein_id=AAF99133.1	30.62	467	304	6	1	462	1	452	6e-62	230
gi|198|	58269	59927	+	NC_004065.1_gene34_CDS	Mouse_CMV	UL25 family homolog. /gene=(noname34) /protein_id=YP_214048.1	29.67	455	301	6	11	462	12	450	2e-61	228
gi|198|	58269	59927	+	NC_001347.3_gene38_CDS	Human_CMV_AD169	UL35. /gene=(noname38) /protein_id=NP_039969.1	26.91	472	322	7	1	458	1	463	8e-47	180
gi|198|	58269	59927	+	NC_003521.1_gene35_CDS	Chimp_CMV	UL35. /gene=(noname35) /protein_id=NP_612679.1	26.81	470	310	8	12	458	29	487	2e-45	175
gi|198|	58269	59927	+	NC_006150.1_gene51_CDS	Macaque_CMV	rh59. /gene=(noname51) /protein_id=YP_068153.1	25.65	464	322	5	12	461	8	462	2e-43	169
gi|198|	58269	59927	+	NC_002794.1_gene37_CDS	Tupaia_HV	T25. /gene=(noname37) /protein_id=NP_116368.1	20.52	385	280	8	21	394	273	642	3e-10	58.5
gi|198|	58269	59927	+	NC_004065.1_gene25_CDS	Mouse_CMV	UL25 family homolog. /gene=(noname25) /protein_id=YP_214034.1	25.18	282	197	7	22	296	500	774	2e-09	55.8
gi|198|	58269	59927	+	AF232689.2_gene13_CDS	Rat_CMV	pR25. /gene=R25 /protein_id=AAF99122.1	21.63	282	190	7	22	287	379	645	5e-06	44.7
gi|198|	58269	59927	+	NC_003521.1_gene25_CDS	Chimp_CMV	tegument protein UL25. /gene=(noname25) /protein_id=NP_612669.1	22.03	295	199	8	13	294	218	494	2e-05	42.4
gi|198|	58269	59927	+	NC_006150.1_gene38_CDS	Macaque_CMV	rh43. /gene=(noname38) /protein_id=YP_068137.1	16.31	282	231	3	13	294	161	437	7e-05	40.8
gi|198|	58269	59927	+	NC_004065.1_gene127_CDS	Mouse_CMV	Member of MGP family m145. /gene=(noname127) /protein_id=YP_214153.1	23.47	98	72	2	56	153	124	218	0.043	31.6
gi|227|	67801	68043	+	NC_002794.1_gene67_CDS	Tupaia_HV	T48. /gene=(noname67) /protein_id=NP_116401.1	37.88	66	39	1	15	78	260	325	0.002	32.3
gi|227|	67801	68043	+	NC_006150.1_gene1_CDS1	Macaque_CMV	rh01. /gene=(noname1) /protein_id=YP_068095.1	39.02	41	22	1	35	72	161	201	0.072	26.9
gi|235|	69371	70396	+	NC_006150.1_gene60_CDS	Macaque_CMV	rh71. /gene=(noname60) /protein_id=YP_068165.1	32.68	153	100	1	102	254	9	158	3e-12	64.7
gi|239|	71337	71543	+	NC_006150.1_gene1_CDS1	Macaque_CMV	rh01. /gene=(noname1) /protein_id=YP_068095.1	40.54	37	22	0	28	64	27	63	0.019	28.9
gi|239|	71337	71543	+	NC_003521.1_gene75_CDS	Chimp_CMV	DNA helicase-primase complex protein UL102. /gene=(noname75) /protein_id=NP_612733.1	36.84	38	24	0	26	63	802	839	0.055	27.3
gi|243|	71552	72571	+	NC_006150.1_gene62_CDS	Macaque_CMV	rh73. /gene=(noname62) /protein_id=YP_068167.1	32.43	74	46	1	34	103	67	140	0.0004	37.4
gi|255|	75441	77846	+	NC_006150.1_gene65_CDS	Macaque_CMV	rh76. /gene=(noname65) /protein_id=YP_068170.1	26.72	711	474	12	17	722	172	840	6e-80	290
gi|255|	75441	77846	+	NC_002794.1_gene66_CDS	Tupaia_HV	T47. /gene=(noname66) /protein_id=NP_116400.1	31.31	626	403	10	9	625	213	820	3e-79	288
gi|255|	75441	77846	+	NC_003521.1_gene45_CDS1	Chimp_CMV	tegument protein UL47. /gene=(noname45) /protein_id=NP_612690.1	27.13	715	484	10	12	725	179	857	6e-72	264
gi|255|	75441	77846	+	NC_001347.3_gene48_CDS1	Human_CMV_AD169	UL47. /gene=(noname48) /protein_id=NP_783786.1	27.96	676	442	10	12	684	180	813	9e-71	260
gi|255|	75441	77846	+	AF232689.2_gene39_CDS	Rat_CMV	pR47. /gene=R47 /protein_id=AAF99146.1	25.94	640	437	11	23	659	184	789	2e-48	186
gi|256|	77827	78054	+	AF232689.2_gene39_CDS	Rat_CMV	pR47. /gene=R47 /protein_id=AAF99146.1	36.54	52	26	2	13	57	911	962	0.006	30.4
gi|256|	77827	78054	+	NC_006150.1_gene65_CDS	Macaque_CMV	rh76. /gene=(noname65) /protein_id=YP_068170.1	37.14	35	21	1	18	52	918	951	0.024	28.5
gi|257|	78446	79051	+	AF232689.2_gene51_CDS	Rat_CMV	pR69. /gene=R69 /protein_id=AAF99155.1	31.43	105	64	5	79	180	525	624	0.012	31.6
gi|262|	78051	84332	+	NC_006150.1_gene67_CDS	Macaque_CMV	rh78. /gene=(noname67) /protein_id=YP_068172.1	28.23	2069	1359	41	1	2018	1	1994	0	776
gi|262|	78051	84332	+	AF232689.2_gene40_CDS	Rat_CMV	pR48. /gene=R48 /protein_id=AAF99147.1	27.23	2020	1343	44	1	1970	1	1943	0	659
gi|262|	78051	84332	+	NC_001347.3_gene48_CDS2	Human_CMV_AD169	UL48. /gene=(noname48) /protein_id=NP_039982.1	26.92	2121	1317	60	1	1966	1	2043	0	639
gi|262|	78051	84332	+	NC_003521.1_gene45_CDS2	Chimp_CMV	tegument protein UL48. /gene=(noname45) /protein_id=NP_612691.1	25.05	2124	1365	50	1	1965	1	2056	4e-176	611
gi|262|	78051	84332	+	NC_002794.1_gene67_CDS	Tupaia_HV	T48. /gene=(noname67) /protein_id=NP_116401.1	26.16	1739	1184	32	285	1965	360	2056	8e-154	537
gi|262|	78051	84332	+	NC_002794.1_gene67_CDS	Tupaia_HV	T48. /gene=(noname67) /protein_id=NP_116401.1	39.22	232	138	3	1	231	1	230	1e-42	168
gi|262|	78051	84332	+	NC_002794.1_gene72_CDS3	Tupaia_HV	T56. /gene=(noname72) /protein_id=NP_116410.1	28.32	113	73	3	1296	1400	297	409	0.016	35
gi|266|	85154	85258	+	NC_006150.1_gene68_CDS	Macaque_CMV	rh79. /gene=(noname68) /protein_id=YP_068173.1	51.72	29	14	0	6	34	176	204	0.004	31.2
gi|278|	88170	89750	+	NC_004065.1_gene48_CDS1	Mouse_CMV	hypothetical protein. /gene=(noname48) /protein_id=YP_214065.1	44.28	533	269	8	5	526	2	517	1e-126	445
gi|278|	88170	89750	+	AF232689.2_gene44_CDS	Rat_CMV	pR52. /gene=R52 /protein_id=AAF99151.1	43.76	537	277	6	5	526	4	530	1e-123	435
gi|278|	88170	89750	+	NC_002794.1_gene71_CDS1	Tupaia_HV	T52. /gene=(noname71) /protein_id=NP_116406.1	43.98	548	266	9	5	526	43	575	2e-123	434
gi|278|	88170	89750	+	NC_006150.1_gene71_CDS1	Macaque_CMV	rh83. /gene=(noname71) /protein_id=YP_068176.1	45.97	459	236	5	71	526	102	551	1e-115	408
gi|278|	88170	89750	+	NC_003521.1_gene48_CDS1	Chimp_CMV	DNA packaging protein UL52. /gene=(noname48) /protein_id=NP_612696.1	40.32	568	282	11	5	526	84	640	2e-109	388
gi|278|	88170	89750	+	NC_001347.3_gene51_CDS1	Human_CMV_AD169	UL52. /gene=(noname51) /protein_id=NP_039986.1	40.28	509	242	6	71	526	169	668	3e-106	377
gi|280|	89743	90729	+	AF232689.2_gene45_CDS	Rat_CMV	pR53. /gene=R53 /protein_id=AAF99152.1	50.39	256	125	2	59	313	47	301	2e-72	264
gi|280|	89743	90729	+	NC_002794.1_gene71_CDS2	Tupaia_HV	T53. /gene=(noname71) /protein_id=NP_116407.1	48.8	291	133	5	27	312	27	306	4e-72	263
gi|280|	89743	90729	+	NC_004065.1_gene48_CDS2	Mouse_CMV	hypothetical protein. /gene=(noname48) /protein_id=YP_214066.1	55.56	225	99	1	89	313	109	332	2e-70	258
gi|280|	89743	90729	+	NC_001347.3_gene51_CDS2	Human_CMV_AD169	UL53. /gene=(noname51) /protein_id=NP_039987.1	54.63	227	102	1	90	316	59	284	4e-68	249
gi|280|	89743	90729	+	NC_006150.1_gene71_CDS2	Macaque_CMV	rh85. /gene=(noname71) /protein_id=YP_068178.1	48.08	260	130	2	58	317	23	277	1e-67	248
gi|280|	89743	90729	+	NC_003521.1_gene48_CDS2	Chimp_CMV	UL53. /gene=(noname48) /protein_id=NP_612697.1	48.66	261	127	3	62	316	63	322	2e-67	248
gi|281|	90570	90785	+	NC_006150.1_gene188_CDS2	Macaque_CMV	rh230. /gene=(noname188) /protein_id=YP_068317.1	34.04	47	30	1	20	65	361	407	0.042	27.7
gi|281|	90570	90785	+	NC_003521.1_gene46_CDS3	Chimp_CMV	membrane-associated protein UL50. /gene=(noname46) /protein_id=NP_612694.1	42.42	33	19	0	18	50	308	340	0.094	26.6
gi|287|	92570	93601	+	NC_002794.1_gene88_CDS1	Tupaia_HV	T78.1. /gene=(noname88) /protein_id=NP_116429.1	42.59	54	21	3	259	309	67	113	0.056	30.4
gi|308|	98351	98761	+	NC_004065.1_gene122_CDS	Mouse_CMV	hypothetical protein. /gene=(noname122) /protein_id=YP_214148.1	23	100	62	3	34	121	23	119	0.056	28.5
gi|309|	98805	99467	+	NC_004065.1_gene131_CDS	Mouse_CMV	Putative membrane glycoprotein. /gene=(noname131) /protein_id=YP_214159.1	26.03	73	52	1	15	87	23	93	0.091	28.9
gi|338|	107338	107712	+	AF232689.2_gene45_CDS	Rat_CMV	pR53. /gene=R53 /protein_id=AAF99152.1	44.83	29	16	0	8	36	32	60	0.062	28.1
gi|338|	107338	107712	+	NC_003521.1_gene62_CDS2	Chimp_CMV	major capsid scaffold protein UL80.5. /gene=(noname62) /protein_id=NP_612714.2	50	22	8	1	2	20	72	93	0.062	28.1
gi|338|	107338	107712	+	NC_003521.1_gene62_CDS1	Chimp_CMV	protease and minor capsid scaffold protein UL80. /gene=(noname62) /protein_id=NP_612713.1	50	22	8	1	2	20	384	405	0.062	28.1
gi|351|	110207	110317	+	NC_006150.1_gene84_CDS	Macaque_CMV	rh98. /gene=(noname84) /protein_id=YP_068191.1	40	35	21	0	2	36	63	97	0.096	26.6
gi|366|	114182	114493	+	NC_004065.1_gene128_CDS	Mouse_CMV	Threonine-serine-rich glycoprotein of MGP family m145. /gene=(noname128) /protein_id=YP_214154.1	32.65	49	24	1	61	100	285	333	0.056	27.7
gi|370|	115834	116175	+	NC_004065.1_gene96_CDS	Mouse_CMV	hypothetical protein. /gene=(noname96) /protein_id=YP_214122.1	27.96	93	58	3	30	113	371	463	0.006	31.2
gi|370|	115834	116175	+	NC_002794.1_gene71_CDS1	Tupaia_HV	T52. /gene=(noname71) /protein_id=NP_116406.1	48.28	29	15	0	18	46	14	42	0.04	28.5
gi|370|	115834	116175	+	AF232689.2_gene88_CDS	Rat_CMV	pR102. /gene=R102 /protein_id=AAF99191.1	40	55	29	2	7	59	815	867	0.053	28.1
gi|370|	115834	116175	+	NC_004065.1_gene60_CDS2	Mouse_CMV	Pyruvoyl decarboxylase homolog. /gene=(noname60) /protein_id=YP_214080.1	33.33	54	33	1	52	105	56	106	0.053	28.1
gi|371|	115589	116365	+	NC_004065.1_gene55_CDS	Mouse_CMV	hypothetical protein. /gene=(noname55) /protein_id=YP_214074.1	39.46	223	115	1	11	213	41	263	1e-46	177
gi|371|	115589	116365	+	NC_002794.1_gene81_CDS	Tupaia_HV	T71. /gene=(noname81) /protein_id=NP_116421.1	41.85	227	111	3	8	215	15	239	2e-44	170
gi|371|	115589	116365	+	NC_001347.3_gene57_CDS	Human_CMV_AD169	UL71. /gene=(noname57) /protein_id=NP_783789.1	47.8	159	83	0	9	167	4	162	5e-39	152
gi|371|	115589	116365	+	NC_003521.1_gene54_CDS	Chimp_CMV	tegument protein UL71. /gene=(noname54) /protein_id=NP_612704.1	44.44	180	98	2	9	187	4	182	6e-38	149
gi|372|	116565	116813	+	NC_002794.1_gene81_CDS	Tupaia_HV	T71. /gene=(noname81) /protein_id=NP_116421.1	41.46	41	24	0	12	52	396	436	0.094	26.6
gi|377|	117683	118084	+	NC_004065.1_gene57_CDS	Mouse_CMV	hypothetical protein. /gene=(noname57) /protein_id=YP_214076.1	53.7	54	25	0	80	133	86	139	5e-17	78.6
gi|377|	117683	118084	+	NC_002794.1_gene83_CDS	Tupaia_HV	T73. /gene=(noname83) /protein_id=NP_116423.1	51.85	54	26	0	80	133	55	108	1e-15	73.9
gi|377|	117683	118084	+	NC_006150.1_gene87_CDS	Macaque_CMV	rh102. /gene=(noname87) /protein_id=YP_068195.1	55.56	54	24	0	80	133	51	104	7e-15	71.2
gi|377|	117683	118084	+	AF232689.2_gene59_CDS	Rat_CMV	pR73. /gene=R73 /protein_id=AAF99163.1	50	54	27	0	80	133	71	124	5e-14	68.6
gi|377|	117683	118084	+	NC_003521.1_gene56_CDS	Chimp_CMV	envelope glycoprotein UL73. /gene=(noname56) /protein_id=NP_612706.1	48.15	54	28	0	80	133	85	138	4e-13	65.5
gi|377|	117683	118084	+	NC_001347.3_gene59_CDS	Human_CMV_AD169	UL73. /gene=(noname59) /protein_id=NP_040007.1	46.3	54	29	0	80	133	85	138	3e-12	62.4
gi|392|	121813	121962	+	NC_004065.1_gene27_CDS	Mouse_CMV	hypothetical protein. /gene=(noname27) /protein_id=YP_214040.1	42.5	40	23	0	2	41	631	670	0.015	29.3
gi|393|	121931	122770	+	NC_002794.1_gene86_CDS1	Tupaia_HV	T76. /gene=(noname86) /protein_id=NP_116426.1	38.39	224	125	4	4	217	14	234	8e-33	132
gi|393|	121931	122770	+	AF232689.2_gene62_CDS	Rat_CMV	pR76. /gene=R76 /protein_id=AAF99166.1	36.16	271	145	6	2	266	8	256	3e-31	127
gi|393|	121931	122770	+	NC_004065.1_gene60_CDS1	Mouse_CMV	hypothetical protein. /gene=(noname60) /protein_id=YP_214079.1	38.22	225	119	6	2	217	8	221	9e-29	119
gi|393|	121931	122770	+	NC_006150.1_gene90_CDS1	Macaque_CMV	rh105. /gene=(noname90) /protein_id=YP_068198.1	36.28	215	128	3	7	219	14	221	2e-27	114
gi|393|	121931	122770	+	NC_001347.3_gene62_CDS1	Human_CMV_AD169	UL76. /gene=(noname62) /protein_id=NP_040010.1	34.84	287	154	7	2	279	14	276	2e-26	111
gi|393|	121931	122770	+	NC_003521.1_gene59_CDS1	Chimp_CMV	UL76. /gene=(noname59) /protein_id=NP_612709.1	33.33	276	152	5	2	269	17	268	9e-26	108
gi|394|	122484	124343	+	NC_002794.1_gene86_CDS2	Tupaia_HV	T77. /gene=(noname86) /protein_id=NP_116427.1	42.52	628	304	12	1	619	1	580	4e-117	414
gi|394|	122484	124343	+	NC_003521.1_gene59_CDS2	Chimp_CMV	DNA packaging protein UL77. /gene=(noname59) /protein_id=NP_612710.1	40.92	655	332	13	1	618	1	637	2e-115	408
gi|394|	122484	124343	+	NC_006150.1_gene90_CDS2	Macaque_CMV	rh106. /gene=(noname90) /protein_id=YP_068199.1	39.65	623	342	10	1	618	1	594	2e-109	388
gi|394|	122484	124343	+	NC_004065.1_gene60_CDS2	Mouse_CMV	Pyruvoyl decarboxylase homolog. /gene=(noname60) /protein_id=YP_214080.1	39.76	654	333	13	1	619	1	628	6e-107	380
gi|394|	122484	124343	+	NC_001347.3_gene62_CDS2	Human_CMV_AD169	UL77. /gene=(noname62) /protein_id=NP_040011.1	46.11	475	238	8	145	618	184	641	7e-107	379
gi|394|	122484	124343	+	NC_001347.3_gene62_CDS2	Human_CMV_AD169	UL77. /gene=(noname62) /protein_id=NP_040011.1	37.35	83	47	2	1	78	1	83	4e-11	61.6
gi|394|	122484	124343	+	AF232689.2_gene63_CDS	Rat_CMV	pR77. /gene=R77 /protein_id=AAF99167.1	40.39	619	332	13	13	619	63	656	4e-102	363
gi|398|	124725	125969	+	NC_002794.1_gene87_CDS	Tupaia_HV	T78. /gene=(noname87) /protein_id=NP_116428.1	32.04	206	135	4	99	301	81	284	1e-22	99.4
gi|398|	124725	125969	+	NC_001347.3_gene63_CDS	Human_CMV_AD169	UL78. /gene=(noname63) /protein_id=NP_040012.1	27.84	194	129	4	103	289	109	298	1e-18	85.9
gi|398|	124725	125969	+	NC_003521.1_gene60_CDS	Chimp_CMV	UL78. /gene=(noname60) /protein_id=NP_612711.1	27.62	239	155	8	62	290	59	289	1e-18	85.9
gi|398|	124725	125969	+	NC_006150.1_gene91_CDS	Macaque_CMV	rh107. /gene=(noname91) /protein_id=YP_068200.1	21.15	260	176	7	52	289	22	274	4e-12	64.3
gi|398|	124725	125969	+	NC_004065.1_gene61_CDS	Mouse_CMV	GCR homolog. /gene=(noname61) /protein_id=YP_214081.1	17.56	205	145	5	53	250	67	254	0.014	32.7
gi|402|	127439	127696	+	NC_002794.1_gene120_CDS	Tupaia_HV	t121.2. /gene=(noname120) /protein_id=NP_116474.1	35	60	31	1	5	56	281	340	0.024	28.5
gi|403|	126972	129281	+	NC_002794.1_gene89_CDS	Tupaia_HV	T80. /gene=(noname89) /protein_id=NP_116431.1	42.06	485	205	17	6	455	16	459	7e-72	263
gi|403|	126972	129281	+	NC_002794.1_gene89_CDS	Tupaia_HV	T80. /gene=(noname89) /protein_id=NP_116431.1	28.33	233	126	8	550	769	529	733	3e-11	62.4
gi|403|	126972	129281	+	AF232689.2_gene66_CDS	Rat_CMV	pR80. /gene=R80 /protein_id=AAF99169.1	32.4	787	376	29	6	769	76	729	6e-71	260
gi|403|	126972	129281	+	NC_003521.1_gene62_CDS1	Chimp_CMV	protease and minor capsid scaffold protein UL80. /gene=(noname62) /protein_id=NP_612713.1	40.38	473	232	14	6	449	14	465	6e-64	237
gi|403|	126972	129281	+	NC_003521.1_gene62_CDS1	Chimp_CMV	protease and minor capsid scaffold protein UL80. /gene=(noname62) /protein_id=NP_612713.1	26.52	264	127	7	540	769	480	710	7e-12	64.7
gi|403|	126972	129281	+	NC_004065.1_gene63_CDS	Mouse_CMV	Assembly protein, protease. /gene=(noname63) /protein_id=YP_214083.1	37.26	467	233	16	6	447	15	446	2e-61	229
gi|403|	126972	129281	+	NC_004065.1_gene63_CDS	Mouse_CMV	Assembly protein, protease. /gene=(noname63) /protein_id=YP_214083.1	31.05	219	102	11	562	769	517	697	7e-11	61.2
gi|403|	126972	129281	+	NC_001347.3_gene65_CDS1	Human_CMV_AD169	UL80. /gene=(noname65) /protein_id=NP_040014.1	48.14	295	125	9	6	292	14	288	6e-61	227
gi|403|	126972	129281	+	NC_001347.3_gene65_CDS1	Human_CMV_AD169	UL80. /gene=(noname65) /protein_id=NP_040014.1	25.69	218	136	7	562	769	507	708	7e-06	44.7
gi|403|	126972	129281	+	NC_006150.1_gene93_CDS	Macaque_CMV	rh109. /gene=(noname93) /protein_id=YP_068202.1	43.41	364	155	10	6	351	5	335	2e-59	222
gi|403|	126972	129281	+	NC_006150.1_gene93_CDS	Macaque_CMV	rh109. /gene=(noname93) /protein_id=YP_068202.1	24.65	215	107	6	562	769	448	614	7e-09	54.7
gi|403|	126972	129281	+	NC_003521.1_gene62_CDS2	Chimp_CMV	major capsid scaffold protein UL80.5. /gene=(noname62) /protein_id=NP_612714.2	26.52	264	127	7	540	769	168	398	7e-12	64.7
gi|403|	126972	129281	+	NC_003521.1_gene62_CDS2	Chimp_CMV	major capsid scaffold protein UL80.5. /gene=(noname62) /protein_id=NP_612714.2	30.47	128	69	5	334	449	34	153	0.0001	40.4
gi|403|	126972	129281	+	NC_001347.3_gene65_CDS2	Human_CMV_AD169	UL80.5. /gene=(noname65) /protein_id=NP_040015.1	25.69	218	136	7	562	769	172	373	7e-06	44.7
gi|403|	126972	129281	+	NC_002794.1_gene88_CDS1	Tupaia_HV	T78.1. /gene=(noname88) /protein_id=NP_116429.1	34.29	70	45	1	538	607	8	76	0.007	34.7
gi|403|	126972	129281	+	NC_002794.1_gene114_CDS	Tupaia_HV	t116. /gene=(noname114) /protein_id=NP_116467.1	37.7	61	33	2	661	716	83	143	0.021	33.1
gi|424|	134994	135476	+	NC_006150.1_gene100_CDS	Macaque_CMV	rh116. /gene=(noname100) /protein_id=YP_068209.1	47.37	95	44	2	15	104	59	152	2e-10	57
gi|430|	136789	136995	+	NC_006150.1_gene102_CDS	Macaque_CMV	rh119. /gene=(noname102) /protein_id=YP_068212.1	57.97	69	27	2	1	68	1	68	7e-13	63.5
gi|436|	138644	138889	+	NC_006150.1_gene103_CDS	Macaque_CMV	rh121. /gene=(noname103) /protein_id=YP_068214.1	36.73	49	31	0	1	49	2	50	0.072	26.9
gi|437|	138795	139106	+	NC_006150.1_gene103_CDS	Macaque_CMV	rh121. /gene=(noname103) /protein_id=YP_068214.1	36.84	57	35	1	22	77	71	127	0.015	29.6
gi|445|	140657	143578	+	AF232689.2_gene72_CDS	Rat_CMV	pR87. /gene=R87 /protein_id=AAF99175.1	50.99	906	371	10	9	898	16	864	0	866
gi|445|	140657	143578	+	NC_004065.1_gene68_CDS	Mouse_CMV	hypothetical protein. /gene=(noname68) /protein_id=YP_214088.1	50.8	941	388	15	7	903	15	924	0	864
gi|445|	140657	143578	+	NC_002794.1_gene94_CDS1	Tupaia_HV	T87. /gene=(noname94) /protein_id=NP_116436.1	50.21	950	417	12	11	938	14	929	0	861
gi|445|	140657	143578	+	NC_006150.1_gene104_CDS	Macaque_CMV	rh122. /gene=(noname104) /protein_id=YP_068215.1	47.31	911	400	12	4	906	10	848	0	786
gi|445|	140657	143578	+	NC_003521.1_gene68_CDS1	Chimp_CMV	UL87. /gene=(noname68) /protein_id=NP_612720.1	46.15	999	437	16	10	922	12	995	0	765
gi|445|	140657	143578	+	NC_001347.3_gene71_CDS1	Human_CMV_AD169	UL87. /gene=(noname71) /protein_id=NP_040022.1	46.05	949	379	18	21	910	26	900	0	732
gi|447|	143481	144752	+	NC_002794.1_gene94_CDS2	Tupaia_HV	T88. /gene=(noname94) /protein_id=NP_116437.1	31.12	421	230	13	21	423	8	386	4e-42	164
gi|447|	143481	144752	+	AF232689.2_gene73_CDS	Rat_CMV	pR88. /gene=R88 /protein_id=AAF99176.1	29.48	441	249	12	22	423	18	435	5e-38	150
gi|447|	143481	144752	+	NC_001347.3_gene71_CDS2	Human_CMV_AD169	UL88. /gene=(noname71) /protein_id=NP_040023.1	27.62	449	234	11	23	422	22	428	3e-35	141
gi|447|	143481	144752	+	NC_006150.1_gene105_CDS	Macaque_CMV	rh123. /gene=(noname105) /protein_id=YP_068216.1	29.14	405	254	8	23	422	23	399	5e-35	140
gi|447|	143481	144752	+	NC_004065.1_gene69_CDS	Mouse_CMV	hypothetical protein. /gene=(noname69) /protein_id=YP_214089.1	28.34	427	255	13	22	423	26	426	2e-32	131
gi|447|	143481	144752	+	NC_003521.1_gene68_CDS2	Chimp_CMV	virion protein UL88. /gene=(noname68) /protein_id=NP_612721.1	37.19	121	51	2	23	143	39	134	9e-16	76.6
gi|447|	143481	144752	+	NC_003521.1_gene68_CDS2	Chimp_CMV	virion protein UL88. /gene=(noname68) /protein_id=NP_612721.1	25.56	313	194	10	135	422	215	513	1e-15	75.9
gi|449|	145159	145335	+	NC_001347.3_gene88_CDS	Human_CMV_AD169	UL124. /gene=(noname88) /protein_id=NP_040061.1	34.69	49	30	1	3	49	13	61	0.072	26.9
gi|452|	146356	146619	+	NC_001347.3_gene73_CDS1	Human_CMV_AD169	UL91. /gene=(noname73) /protein_id=NP_040026.1	48.44	64	33	0	1	64	1	64	2e-14	68.9
gi|452|	146356	146619	+	NC_006150.1_gene107_CDS	Macaque_CMV	rh126. /gene=(noname107) /protein_id=YP_068218.1	37.66	77	48	0	1	77	1	77	4e-14	67.8
gi|452|	146356	146619	+	NC_003521.1_gene70_CDS1	Chimp_CMV	UL91. /gene=(noname70) /protein_id=NP_612723.1	39.78	93	50	2	1	87	1	93	1e-13	66.2
gi|452|	146356	146619	+	NC_002794.1_gene96_CDS	Tupaia_HV	T91. /gene=(noname96) /protein_id=NP_116440.1	38.36	73	45	0	1	73	1	73	6e-12	60.5
gi|452|	146356	146619	+	NC_004065.1_gene72_CDS	Mouse_CMV	hypothetical protein. /gene=(noname72) /protein_id=YP_214091.1	37.93	87	53	1	1	87	43	128	2e-09	52.4
gi|452|	146356	146619	+	AF232689.2_gene76_CDS	Rat_CMV	pR91. /gene=R91 /protein_id=AAF99179.1	38.81	67	41	0	1	67	93	159	2e-08	48.9
gi|453|	146616	147245	+	NC_002794.1_gene97_CDS1	Tupaia_HV	T92. /gene=(noname97) /protein_id=NP_116441.1	66.83	208	67	1	4	209	22	229	2e-79	286
gi|453|	146616	147245	+	AF232689.2_gene77_CDS	Rat_CMV	pR92. /gene=R92 /protein_id=AAF99180.1	62.3	191	72	0	16	206	44	234	1e-71	261
gi|453|	146616	147245	+	NC_004065.1_gene73_CDS1	Mouse_CMV	hypothetical protein. /gene=(noname73) /protein_id=YP_214092.1	61.54	195	75	0	12	206	33	227	7e-71	258
gi|453|	146616	147245	+	NC_001347.3_gene73_CDS2	Human_CMV_AD169	UL92. /gene=(noname73) /protein_id=NP_040027.1	55.85	188	83	0	16	203	8	195	4e-62	229
gi|453|	146616	147245	+	NC_003521.1_gene70_CDS2	Chimp_CMV	UL92. /gene=(noname70) /protein_id=NP_612724.1	56.08	189	82	1	16	203	8	196	3e-61	226
gi|454|	147211	147504	+	AF232689.2_gene78_CDS	Rat_CMV	pR93. /gene=R93 /protein_id=AAF99181.1	35.42	48	29	1	45	92	22	67	1e-06	42.7
gi|454|	147211	147504	+	NC_004065.1_gene73_CDS2	Mouse_CMV	hypothetical protein. /gene=(noname73) /protein_id=YP_214093.1	25	44	30	1	45	88	19	59	0.004	31.2
gi|454|	147211	147504	+	NC_001347.3_gene73_CDS3	Human_CMV_AD169	UL93. /gene=(noname73) /protein_id=NP_040028.1	40.62	32	19	0	46	77	21	52	0.065	27.3
gi|454|	147211	147504	+	NC_002794.1_gene97_CDS2	Tupaia_HV	T93. /gene=(noname97) /protein_id=NP_116442.1	25.88	85	34	2	1	85	1	56	0.084	26.9
gi|455|	147456	148985	+	NC_002794.1_gene97_CDS2	Tupaia_HV	T93. /gene=(noname97) /protein_id=NP_116442.1	29.89	522	293	17	10	495	51	535	6e-38	150
gi|455|	147456	148985	+	AF232689.2_gene78_CDS	Rat_CMV	pR93. /gene=R93 /protein_id=AAF99181.1	28.9	436	250	10	65	493	124	506	4e-34	137
gi|455|	147456	148985	+	NC_004065.1_gene73_CDS2	Mouse_CMV	hypothetical protein. /gene=(noname73) /protein_id=YP_214093.1	28.61	388	243	8	108	493	157	512	2e-32	132
gi|455|	147456	148985	+	NC_003521.1_gene70_CDS3	Chimp_CMV	DNA packaging protein UL93. /gene=(noname70) /protein_id=NP_612725.1	28.6	535	309	18	13	506	83	585	1e-28	119
gi|455|	147456	148985	+	NC_001347.3_gene73_CDS3	Human_CMV_AD169	UL93. /gene=(noname73) /protein_id=NP_040028.1	24.62	524	312	12	13	505	101	572	1e-25	109
gi|455|	147456	148985	+	NC_006150.1_gene108_CDS	Macaque_CMV	rh128. /gene=(noname108) /protein_id=YP_068219.1	28.01	332	214	6	155	483	174	483	2e-22	99.4
gi|456|	148897	149175	+	NC_002794.1_gene97_CDS3	Tupaia_HV	T94. /gene=(noname97) /protein_id=NP_116443.1	40.45	89	47	3	1	85	1	87	6e-12	60.5
gi|456|	148897	149175	+	NC_003521.1_gene70_CDS4	Chimp_CMV	tegument protein UL94. /gene=(noname70) /protein_id=NP_612726.1	30.34	89	60	1	1	89	1	87	3e-10	54.7
gi|456|	148897	149175	+	NC_001347.3_gene73_CDS4	Human_CMV_AD169	UL94. /gene=(noname73) /protein_id=NP_040029.1	34.57	81	50	2	1	81	1	78	3e-09	51.6
gi|456|	148897	149175	+	NC_004065.1_gene73_CDS3	Mouse_CMV	hypothetical protein. /gene=(noname73) /protein_id=YP_214094.1	31.71	82	54	2	5	85	4	84	5e-07	44.3
gi|456|	148897	149175	+	AF232689.2_gene79_CDS	Rat_CMV	pR94. /gene=R94 /protein_id=AAF99182.1	31.65	79	52	2	8	85	7	84	1e-05	39.7
gi|457|	149118	149873	+	NC_004065.1_gene73_CDS3	Mouse_CMV	hypothetical protein. /gene=(noname73) /protein_id=YP_214094.1	38.36	159	90	5	6	160	79	233	3e-23	100
gi|457|	149118	149873	+	NC_002794.1_gene97_CDS3	Tupaia_HV	T94. /gene=(noname97) /protein_id=NP_116443.1	38.78	147	82	4	19	160	93	236	1e-22	98.2
gi|457|	149118	149873	+	NC_003521.1_gene70_CDS4	Chimp_CMV	tegument protein UL94. /gene=(noname70) /protein_id=NP_612726.1	36.24	149	91	2	20	164	92	240	1e-20	92
gi|457|	149118	149873	+	NC_001347.3_gene73_CDS4	Human_CMV_AD169	UL94. /gene=(noname73) /protein_id=NP_040029.1	33.78	148	88	4	20	160	91	235	6e-18	82.8
gi|457|	149118	149873	+	AF232689.2_gene79_CDS	Rat_CMV	pR94. /gene=R94 /protein_id=AAF99182.1	39.84	128	59	2	40	160	116	232	1e-17	81.6
gi|457|	149118	149873	+	NC_006150.1_gene109_CDS	Macaque_CMV	rh129. /gene=(noname109) /protein_id=YP_068220.1	53.85	26	12	0	135	160	2	27	0.0002	38.1
gi|465|	151284	152489	+	NC_006150.1_gene110_CDS1	Macaque_CMV	rh130. /gene=(noname110) /protein_id=YP_068221.1	50.28	362	154	5	48	401	83	426	3e-97	347
gi|465|	151284	152489	+	NC_004065.1_gene75_CDS1	Mouse_CMV	hypothetical protein. /gene=(noname75) /protein_id=YP_214096.1	50.41	365	156	6	45	396	44	396	1e-96	345
gi|465|	151284	152489	+	AF232689.2_gene81_CDS	Rat_CMV	pR95. /gene=R95 /protein_id=AAF99184.1	51.68	358	155	5	45	396	27	372	4e-96	343
gi|465|	151284	152489	+	NC_003521.1_gene71_CDS1	Chimp_CMV	tegument protein UL95. /gene=(noname71) /protein_id=NP_612727.1	46.45	394	172	3	45	401	121	512	1e-93	335
gi|465|	151284	152489	+	NC_001347.3_gene74_CDS1	Human_CMV_AD169	UL95. /gene=(noname74) /protein_id=NP_040030.1	50.51	295	110	2	141	401	239	531	2e-80	291
gi|465|	151284	152489	+	NC_001347.3_gene74_CDS1	Human_CMV_AD169	UL95. /gene=(noname74) /protein_id=NP_040030.1	64.58	48	17	0	45	92	116	163	3e-14	71.6
gi|466|	152722	153084	+	NC_002794.1_gene98_CDS	Tupaia_HV	T96. /gene=(noname98) /protein_id=NP_116444.1	37.72	114	62	2	1	110	1	109	5e-12	61.6
gi|466|	152722	153084	+	NC_006150.1_gene110_CDS2	Macaque_CMV	rh131. /gene=(noname110) /protein_id=YP_068222.1	24.79	117	88	0	2	118	3	119	7e-06	41.2
gi|466|	152722	153084	+	NC_004065.1_gene75_CDS2	Mouse_CMV	hypothetical protein. /gene=(noname75) /protein_id=YP_214097.1	41.46	41	24	0	3	43	9	49	0.0008	34.3
gi|466|	152722	153084	+	NC_001347.3_gene74_CDS2	Human_CMV_AD169	UL96. /gene=(noname74) /protein_id=NP_783790.1	26.83	123	80	4	1	118	1	118	0.003	32.3
gi|466|	152722	153084	+	NC_003521.1_gene71_CDS2	Chimp_CMV	UL96. /gene=(noname71) /protein_id=NP_612728.1	38.46	39	24	0	2	40	3	41	0.015	30
gi|468|	153164	154981	+	NC_002794.1_gene99_CDS	Tupaia_HV	T97. /gene=(noname99) /protein_id=NP_116445.1	41.05	497	279	4	106	602	180	662	1e-107	382
gi|468|	153164	154981	+	NC_001347.3_gene75_CDS	Human_CMV_AD169	UL97. /gene=(noname75) /protein_id=NP_040032.1	40.72	469	270	4	134	600	243	705	9e-99	352
gi|468|	153164	154981	+	NC_003521.1_gene72_CDS	Chimp_CMV	serine/threonine protein kinase UL97. /gene=(noname72) /protein_id=NP_612729.1	41.24	451	256	4	152	600	325	768	9e-97	346
gi|468|	153164	154981	+	NC_006150.1_gene111_CDS	Macaque_CMV	rh132. /gene=(noname111) /protein_id=YP_068223.1	40.96	437	251	5	165	600	178	608	1e-92	332
gi|468|	153164	154981	+	AF232689.2_gene84_CDS	Rat_CMV	pR97. /gene=R97 /protein_id=AAF99187.1	34.52	504	313	6	107	600	115	611	5e-82	297
gi|468|	153164	154981	+	NC_004065.1_gene76_CDS	Mouse_CMV	Phosphotransferase. /gene=(noname76) /protein_id=YP_214098.1	34.64	534	305	8	106	600	114	642	5e-82	297
gi|469|	155001	156788	+	NC_002794.1_gene100_CDS1	Tupaia_HV	T98. /gene=(noname100) /protein_id=NP_116446.1	38.67	556	307	7	63	587	20	572	4e-96	343
gi|469|	155001	156788	+	NC_003521.1_gene73_CDS1	Chimp_CMV	DNase UL98. /gene=(noname73) /protein_id=NP_612730.1	39.64	560	296	12	58	589	17	562	5e-92	330
gi|469|	155001	156788	+	NC_001347.3_gene76_CDS1	Human_CMV_AD169	UL98. /gene=(noname76) /protein_id=NP_040033.1	38.42	570	309	8	58	587	17	584	4e-90	324
gi|469|	155001	156788	+	NC_006150.1_gene113_CDS1	Macaque_CMV	rh134. /gene=(noname113) /protein_id=YP_068225.1	37.81	558	304	11	58	587	14	556	1e-88	319
gi|469|	155001	156788	+	NC_004065.1_gene77_CDS1	Mouse_CMV	Exonuclease. /gene=(noname77) /protein_id=YP_214099.1	37.52	533	299	10	58	589	61	560	6e-85	306
gi|469|	155001	156788	+	AF232689.2_gene85_CDS	Rat_CMV	pR98. /gene=R98 /protein_id=AAF99188.1	44.19	430	206	7	158	583	89	488	2e-81	295
gi|470|	156701	157222	+	NC_002794.1_gene100_CDS2	Tupaia_HV	T99. /gene=(noname100) /protein_id=NP_116447.1	48.84	43	21	1	1	43	1	42	9e-06	41.6
gi|470|	156701	157222	+	NC_003521.1_gene73_CDS2	Chimp_CMV	myristylated tegument protein UL99. /gene=(noname73) /protein_id=NP_612731.1	32.56	43	29	0	1	43	1	43	0.008	32
gi|470|	156701	157222	+	NC_001347.3_gene76_CDS2	Human_CMV_AD169	UL99. /gene=(noname76) /protein_id=NP_040034.1	32.56	43	29	0	1	43	1	43	0.01	31.6
gi|470|	156701	157222	+	NC_006150.1_gene113_CDS2	Macaque_CMV	rh137. /gene=(noname113) /protein_id=YP_068228.1	37.21	43	25	1	1	43	1	41	0.017	30.8
gi|470|	156701	157222	+	NC_004065.1_gene77_CDS2	Mouse_CMV	Phosphoprotein. /gene=(noname77) /protein_id=YP_214100.1	24.11	141	58	4	1	141	1	92	0.064	28.9
gi|470|	156701	157222	+	AF232689.2_gene86_CDS	Rat_CMV	pR99. /gene=R99 /protein_id=AAF99189.1	40.62	32	17	1	120	149	76	107	0.083	28.5
gi|473|	157406	158020	+	AF232689.2_gene5_CDS	Rat_CMV	pr4. /gene=r4 /protein_id=AAF99114.1	30.86	81	46	4	113	186	139	216	0.004	33.1
gi|473|	157406	158020	+	AF232689.2_gene167_CDS	Rat_CMV	pr171.1. /gene=r171.1 /protein_id=AAF99268.1	33.33	69	40	3	125	193	95	157	0.048	29.6
gi|473|	157406	158020	+	AF232689.2_gene82_CDS	Rat_CMV	pr95.1. /gene=r95.1 /protein_id=AAF99185.1	26.97	89	61	1	112	200	85	169	0.048	29.6
gi|473|	157406	158020	+	AF232689.2_gene67_CDS	Rat_CMV	pR82. /gene=R82 /protein_id=AAF99170.1	44.12	34	19	0	143	176	487	520	0.048	29.6
gi|473|	157406	158020	+	AF232689.2_gene101_CDS	Rat_CMV	pR113. /gene=R113 /protein_id=AAF99204.1	23.61	72	55	0	112	183	47	118	0.063	29.3
gi|476|	158908	161193	+	NC_002794.1_gene102_CDS2	Tupaia_HV	T102. /gene=(noname102) /protein_id=NP_116451.1	32.47	813	465	21	6	761	7	792	2e-86	311
gi|476|	158908	161193	+	NC_006150.1_gene117_CDS	Macaque_CMV	rh139. /gene=(noname117) /protein_id=YP_068230.1	32.53	707	397	21	8	698	7	649	1e-81	296
gi|476|	158908	161193	+	NC_001347.3_gene78_CDS	Human_CMV_AD169	UL102. /gene=(noname78) /protein_id=NP_783791.1	30.89	628	326	20	10	592	18	582	7e-64	237
gi|476|	158908	161193	+	NC_001347.3_gene78_CDS	Human_CMV_AD169	UL102. /gene=(noname78) /protein_id=NP_783791.1	53.7	54	24	1	645	697	718	771	7e-11	61.2
gi|476|	158908	161193	+	NC_004065.1_gene79_CDS	Mouse_CMV	Helicase-primase component. /gene=(noname79) /protein_id=YP_214102.1	29.69	640	378	18	82	698	107	697	1e-63	236
gi|476|	158908	161193	+	NC_003521.1_gene75_CDS	Chimp_CMV	DNA helicase-primase complex protein UL102. /gene=(noname75) /protein_id=NP_612733.1	29.8	651	336	25	7	583	5	608	6e-55	207
gi|476|	158908	161193	+	NC_003521.1_gene75_CDS	Chimp_CMV	DNA helicase-primase complex protein UL102. /gene=(noname75) /protein_id=NP_612733.1	53.7	54	24	1	645	697	726	779	1e-10	60.8
gi|476|	158908	161193	+	AF232689.2_gene88_CDS	Rat_CMV	pR102. /gene=R102 /protein_id=AAF99191.1	31.71	473	271	18	80	530	184	626	5e-41	161
gi|479|	161433	162131	+	NC_003521.1_gene43_CDS	Chimp_CMV	ribonucleotide reductase large subunit UL45. /gene=(noname43) /protein_id=NP_612688.1	27.06	85	58	1	54	134	38	122	0.057	29.6
gi|491|	164000	166783	+	NC_002794.1_gene104_CDS	Tupaia_HV	T105. /gene=(noname104) /protein_id=NP_116454.1	60.83	845	284	6	87	927	164	965	0	970
gi|491|	164000	166783	+	NC_002794.1_gene104_CDS	Tupaia_HV	T105. /gene=(noname104) /protein_id=NP_116454.1	62.75	51	19	0	5	55	3	53	8e-12	64.7
gi|491|	164000	166783	+	NC_003521.1_gene77_CDS	Chimp_CMV	DNA helicase-primase complex protein UL105. /gene=(noname77) /protein_id=NP_612736.1	53.31	968	397	11	2	927	5	959	0	919
gi|491|	164000	166783	+	NC_006150.1_gene119_CDS	Macaque_CMV	rh142. /gene=(noname119) /protein_id=YP_068233.1	53.51	927	354	10	5	927	6	859	0	905
gi|491|	164000	166783	+	NC_004065.1_gene81_CDS	Mouse_CMV	DNA helicase. /gene=(noname81) /protein_id=YP_214105.1	51.19	963	388	8	10	927	23	948	0	902
gi|491|	164000	166783	+	NC_001347.3_gene80_CDS	Human_CMV_AD169	UL105. /gene=(noname80) /protein_id=NP_040040.1	51.42	949	422	5	11	927	15	956	0	896
gi|491|	164000	166783	+	AF232689.2_gene91_CDS	Rat_CMV	pR105. /gene=R105 /protein_id=AAF99194.1	50.48	842	358	7	88	927	160	944	0	785
gi|491|	164000	166783	+	AF232689.2_gene91_CDS	Rat_CMV	pR105. /gene=R105 /protein_id=AAF99194.1	50	46	23	0	10	55	23	68	7e-06	45.1
gi|491|	164000	166783	+	NC_006150.1_gene51_CDS	Macaque_CMV	rh59. /gene=(noname51) /protein_id=YP_068153.1	20.78	77	61	0	760	836	40	116	0.077	31.6
gi|527|	176502	176894	+	NC_006150.1_gene48_CDS	Macaque_CMV	rh55. /gene=(noname48) /protein_id=YP_068149.1	44.83	29	16	0	41	69	282	310	0.014	30.4
gi|528|	177066	177839	+	NC_002794.1_gene112_CDS	Tupaia_HV	t112. /gene=(noname112) /protein_id=NP_116464.1	42.25	142	76	3	2	138	8	148	6e-22	96.3
gi|528|	177066	177839	+	AF232689.2_gene99_CDS	Rat_CMV	pR112. /gene=R112-EX1 /protein_id=AAF99202.1	43.45	145	72	4	4	144	15	153	4e-18	83.6
gi|528|	177066	177839	+	NC_001347.3_gene82_CDS	Human_CMV_AD169	UL112. /gene=(noname82) /protein_id=NP_040050.1	33.56	146	86	3	2	144	6	143	2e-16	78.2
gi|528|	177066	177839	+	NC_003521.1_gene78_CDS	Chimp_CMV	UL112. /gene=(noname78) /protein_id=NP_612737.1	33.56	146	84	3	2	143	6	142	1e-15	75.5
gi|572|	188000	188218	+	NC_002794.1_gene17_CDS	Tupaia_HV	t16.1. /gene=(noname17) /protein_id=NP_116347.1	40	45	24	1	11	55	58	99	0.093	26.6
gi|607|	195838	196893	+	NC_004065.1_gene103_CDS	Mouse_CMV	hypothetical protein. /gene=(noname103) /protein_id=YP_214129.1	23.12	320	221	9	19	329	68	371	9e-14	69.7
gi|607|	195838	196893	+	AF232689.2_gene125_CDS	Rat_CMV	pr128. /gene=r128 /protein_id=AAF99227.1	22.86	315	229	6	19	327	69	375	5e-12	63.9
gi|607|	195838	196893	+	NC_004065.1_gene113_CDS	Mouse_CMV	US22 family homolog. /gene=(noname113) /protein_id=YP_214139.1	21.67	203	124	5	128	313	258	442	0.002	35.4
gi|644|	206446	206853	+	NC_001347.3_gene75_CDS	Human_CMV_AD169	UL97. /gene=(noname75) /protein_id=NP_040032.1	23.68	76	58	0	44	119	79	154	0.015	30.4
gi|644|	206446	206853	+	NC_003521.1_gene88_CDS	Chimp_CMV	UL132. /gene=(noname88) /protein_id=NP_612751.1	28.3	53	38	0	38	90	6	58	0.042	28.9
gi|644|	206446	206853	+	NC_001347.3_gene82_CDS	Human_CMV_AD169	UL112. /gene=(noname82) /protein_id=NP_040050.1	43.24	37	21	0	77	113	563	599	0.072	28.1
gi|644|	206446	206853	+	NC_003521.1_gene65_CDS	Chimp_CMV	UL84. /gene=(noname65) /protein_id=NP_612717.1	42.31	26	15	0	54	79	436	461	0.094	27.7
gi|651|	208994	209323	+	AF232689.2_gene50_CDS	Rat_CMV	pr58. /gene=r58 /protein_id=AAF99154.1	35.56	45	28	1	10	53	22	66	0.017	29.6
gi|668|	214505	214870	+	AF232689.2_gene6_CDS	Rat_CMV	pr4.1. /gene=r4.1 /protein_id=AAF99115.1	30	80	51	1	4	83	51	125	0.035	28.9
gi|676|	216225	217664	+	AF232689.2_gene50_CDS	Rat_CMV	pr58. /gene=r58 /protein_id=AAF99154.1	28.7	115	76	3	75	186	75	186	0.006	34.3
gi|676|	216225	217664	+	NC_002794.1_gene60_CDS	Tupaia_HV	t43. /gene=(noname60) /protein_id=NP_116392.1	36.49	74	45	2	378	451	52	123	0.007	33.9
gi|677|	217702	217983	+	AF232689.2_gene50_CDS	Rat_CMV	pr58. /gene=r58 /protein_id=AAF99154.1	43.24	37	18	1	48	81	148	184	0.045	27.7
gi|677|	217702	217983	+	NC_002794.1_gene40_CDS	Tupaia_HV	T27.1. /gene=(noname40) /protein_id=NP_116371.1	37.14	35	22	0	47	81	61	95	0.059	27.3
gi|704|	225004	225240	+	NC_002794.1_gene67_CDS	Tupaia_HV	T48. /gene=(noname67) /protein_id=NP_116401.1	41.3	46	27	0	2	47	272	317	0.015	29.3
gi|704|	225004	225240	+	NC_004065.1_gene13_CDS	Mouse_CMV	Glycoprotein family m02. /gene=(noname13) /protein_id=YP_214021.1	35.59	59	31	1	1	52	4	62	0.025	28.5
gi|721|	229419	229739	+	NC_002794.1_gene23_CDS2	Tupaia_HV	t22.1. /gene=(noname23) /protein_id=NP_116354.1	33.33	36	24	0	39	74	56	91	0.027	28.9
gi|745|	225178	224984	-	AF232689.2_gene69_CDS	Rat_CMV	pR84. /gene=R84 /protein_id=AAF99172.1	52.38	21	10	0	44	64	534	554	0.096	26.6
gi|765|	219839	218106	-	NC_006150.1_gene188_CDS2	Macaque_CMV	rh230. /gene=(noname188) /protein_id=YP_068317.1	26.78	407	250	9	36	400	115	515	2e-19	89
gi|765|	219839	218106	-	NC_002794.1_gene1_CDS	Tupaia_HV	T1. /gene=(noname1) /protein_id=NP_116330.1	29.67	246	162	4	18	260	2	239	4e-19	88.2
gi|765|	219839	218106	-	NC_002794.1_gene1_CDS	Tupaia_HV	T1. /gene=(noname1) /protein_id=NP_116330.1	52.08	48	23	0	326	373	243	290	2e-08	52.4
gi|765|	219839	218106	-	NC_002794.1_gene2_CDS	Tupaia_HV	T2. /gene=(noname2) /protein_id=NP_116331.1	29.93	147	102	1	117	262	117	263	3e-11	62
gi|765|	219839	218106	-	NC_002794.1_gene2_CDS	Tupaia_HV	T2. /gene=(noname2) /protein_id=NP_116331.1	34.04	47	31	0	330	376	270	316	0.002	36.2
gi|765|	219839	218106	-	NC_004065.1_gene117_CDS	Mouse_CMV	US22 family homolog. /gene=(noname117) /protein_id=YP_214143.1	25.1	239	158	6	27	261	22	243	9e-11	60.5
gi|765|	219839	218106	-	NC_004065.1_gene117_CDS	Mouse_CMV	US22 family homolog. /gene=(noname117) /protein_id=YP_214143.1	38.3	47	29	0	330	376	251	297	0.0005	38.1
gi|765|	219839	218106	-	NC_001347.3_gene128_CDS	Human_CMV_AD169	TRS1. /gene=(noname128) /protein_id=NP_040122.1	32.11	109	64	3	53	152	133	240	3e-09	55.5
gi|765|	219839	218106	-	NC_001347.3_gene128_CDS	Human_CMV_AD169	TRS1. /gene=(noname128) /protein_id=NP_040122.1	33.04	115	62	2	331	445	458	557	7e-08	50.8
gi|765|	219839	218106	-	NC_001347.3_gene98_CDS	Human_CMV_AD169	IRS1. /gene=(noname98) /protein_id=NP_040085.1	32.11	109	64	3	53	152	133	240	3e-09	55.5
gi|765|	219839	218106	-	NC_001347.3_gene98_CDS	Human_CMV_AD169	IRS1. /gene=(noname98) /protein_id=NP_040085.1	31.06	132	75	3	331	462	458	573	2e-07	49.7
gi|765|	219839	218106	-	NC_004065.1_gene114_CDS	Mouse_CMV	US22 family homolog. /gene=(noname114) /protein_id=YP_214140.1	25.51	243	167	4	22	261	22	253	7e-09	54.3
gi|765|	219839	218106	-	NC_004065.1_gene114_CDS	Mouse_CMV	US22 family homolog. /gene=(noname114) /protein_id=YP_214140.1	33.33	48	32	0	330	377	261	308	0.005	34.7
gi|765|	219839	218106	-	NC_003521.1_gene141_CDS	Chimp_CMV	transcriptional transactivator TRS1. /gene=(noname141) /protein_id=NP_612807.1	34.68	124	65	4	326	449	510	617	2e-08	52.4
gi|765|	219839	218106	-	NC_003521.1_gene141_CDS	Chimp_CMV	transcriptional transactivator TRS1. /gene=(noname141) /protein_id=NP_612807.1	28.44	109	64	3	53	148	101	208	5e-06	44.7
gi|765|	219839	218106	-	AF232689.2_gene136_CDS	Rat_CMV	pr143. /gene=r143 /protein_id=AAF99238.1	24.35	230	159	5	37	265	34	249	3e-08	52
gi|765|	219839	218106	-	NC_003521.1_gene111_CDS	Chimp_CMV	transcriptional transactivator IRS1. /gene=(noname111) /protein_id=NP_612775.1	44	75	39	3	326	400	510	581	9e-08	50.4
gi|765|	219839	218106	-	NC_003521.1_gene111_CDS	Chimp_CMV	transcriptional transactivator IRS1. /gene=(noname111) /protein_id=NP_612775.1	28.44	109	64	3	53	148	101	208	5e-06	44.7
gi|765|	219839	218106	-	AF232689.2_gene135_CDS	Rat_CMV	pr142. /gene=r142 /protein_id=AAF99237.1	31.55	168	98	5	110	268	218	377	4e-07	48.5
gi|765|	219839	218106	-	NC_006150.1_gene174_CDS1	Macaque_CMV	rh211. /gene=(noname174) /protein_id=YP_068299.1	21	281	174	7	18	262	12	280	5e-07	48.1
gi|765|	219839	218106	-	NC_001347.3_gene121_CDS	Human_CMV_AD169	US26. /gene=(noname121) /protein_id=NP_040111.1	23.03	152	115	1	111	262	130	279	1e-06	46.6
gi|765|	219839	218106	-	NC_001347.3_gene118_CDS	Human_CMV_AD169	US22. /gene=(noname118) /protein_id=NP_783806.1	27.7	148	104	2	115	261	134	279	3e-06	45.4
gi|765|	219839	218106	-	NC_001347.3_gene118_CDS	Human_CMV_AD169	US22. /gene=(noname118) /protein_id=NP_783806.1	39.53	43	26	0	329	371	286	328	0.001	37
gi|765|	219839	218106	-	NC_003521.1_gene131_CDS	Chimp_CMV	tegument protein US22. /gene=(noname131) /protein_id=NP_612795.1	28.38	148	103	2	115	261	134	279	3e-06	45.4
gi|765|	219839	218106	-	NC_003521.1_gene131_CDS	Chimp_CMV	tegument protein US22. /gene=(noname131) /protein_id=NP_612795.1	40.91	44	26	0	329	372	286	329	0.0008	37.4
gi|765|	219839	218106	-	NC_002794.1_gene5_CDS	Tupaia_HV	T5. /gene=(noname5) /protein_id=NP_116334.1	34.43	61	40	0	201	261	279	339	7e-06	44.3
gi|765|	219839	218106	-	NC_002794.1_gene5_CDS	Tupaia_HV	T5. /gene=(noname5) /protein_id=NP_116334.1	41.86	43	24	1	330	371	347	389	0.027	32.3
gi|765|	219839	218106	-	NC_003521.1_gene132_CDS	Chimp_CMV	US23. /gene=(noname132) /protein_id=NP_612796.1	24.04	208	146	3	55	261	60	256	2e-05	43.1
gi|765|	219839	218106	-	NC_006150.1_gene168_CDS	Macaque_CMV	rh203. /gene=(noname168) /protein_id=YP_068291.1	26.8	153	89	4	120	261	135	275	2e-05	42.7
gi|765|	219839	218106	-	NC_003521.1_gene134_CDS	Chimp_CMV	US26. /gene=(noname134) /protein_id=NP_612798.1	22.76	145	110	1	118	262	137	279	3e-05	42.4
gi|765|	219839	218106	-	NC_004065.1_gene116_CDS	Mouse_CMV	US22 family homolog. /gene=(noname116) /protein_id=YP_214142.1	27.45	153	108	2	112	263	118	268	3e-05	42
gi|765|	219839	218106	-	NC_001347.3_gene120_CDS	Human_CMV_AD169	US24. /gene=(noname120) /protein_id=NP_783807.1	21.21	231	174	3	44	266	53	283	4e-05	41.6
gi|765|	219839	218106	-	NC_001347.3_gene119_CDS	Human_CMV_AD169	US23. /gene=(noname119) /protein_id=NP_040108.1	23.32	223	155	4	55	276	60	267	0.0002	39.3
gi|765|	219839	218106	-	NC_003521.1_gene133_CDS	Chimp_CMV	US24. /gene=(noname133) /protein_id=NP_612797.1	25.93	189	124	3	90	266	112	296	0.0004	38.5
gi|765|	219839	218106	-	AF232689.2_gene133_CDS	Rat_CMV	pr140. /gene=r140 /protein_id=AAF99235.1	37.5	48	30	0	330	377	259	306	0.001	37
gi|765|	219839	218106	-	AF232689.2_gene133_CDS	Rat_CMV	pr140. /gene=r140 /protein_id=AAF99235.1	21.54	260	179	4	3	262	18	252	0.001	36.6
gi|765|	219839	218106	-	NC_002794.1_gene4_CDS	Tupaia_HV	T4. /gene=(noname4) /protein_id=NP_116333.1	37.25	51	32	0	330	380	263	313	0.002	36.2
gi|765|	219839	218106	-	NC_004065.1_gene115_CDS	Mouse_CMV	US22 family homolog. /gene=(noname115) /protein_id=YP_214141.1	29.85	67	47	0	201	267	203	269	0.002	35.8
gi|765|	219839	218106	-	AF232689.2_gene134_CDS	Rat_CMV	pr141. /gene=r141 /protein_id=AAF99236.1	30.51	59	39	1	326	382	270	328	0.003	35.4
gi|765|	219839	218106	-	AF232689.2_gene134_CDS	Rat_CMV	pr141. /gene=r141 /protein_id=AAF99236.1	27.59	58	42	0	206	263	208	265	0.02	32.7
gi|765|	219839	218106	-	NC_006150.1_gene169_CDS1	Macaque_CMV	rh204. /gene=(noname169) /protein_id=YP_068292.1	29.27	82	54	1	206	287	201	278	0.004	35
gi|765|	219839	218106	-	NC_006150.1_gene172_CDS	Macaque_CMV	rh209. /gene=(noname172) /protein_id=YP_068297.1	19.56	225	173	3	44	261	34	257	0.007	34.3
gi|765|	219839	218106	-	NC_002794.1_gene3_CDS	Tupaia_HV	T3. /gene=(noname3) /protein_id=NP_116332.1	27.52	149	102	3	115	261	88	232	0.035	32
gi|765|	219839	218106	-	NC_004065.1_gene113_CDS	Mouse_CMV	US22 family homolog. /gene=(noname113) /protein_id=YP_214139.1	21.15	227	164	4	44	265	185	401	0.059	31.2
gi|765|	219839	218106	-	AF232689.2_gene132_CDS	Rat_CMV	pr139. /gene=r139 /protein_id=AAF99234.1	21.7	235	170	4	32	261	186	411	0.078	30.8
gi|765|	219839	218106	-	NC_001347.3_gene32_CDS	Human_CMV_AD169	UL29. /gene=(noname32) /protein_id=NP_039963.1	35	40	26	0	332	371	125	164	0.078	30.8
gi|769|	217499	215601	-	NC_002794.1_gene1_CDS	Tupaia_HV	T1. /gene=(noname1) /protein_id=NP_116330.1	27.66	394	260	11	206	597	2	372	4e-21	95.1
gi|769|	217499	215601	-	NC_003521.1_gene141_CDS	Chimp_CMV	transcriptional transactivator TRS1. /gene=(noname141) /protein_id=NP_612807.1	27.18	287	169	9	203	452	41	324	1e-12	66.6
gi|769|	217499	215601	-	NC_003521.1_gene141_CDS	Chimp_CMV	transcriptional transactivator TRS1. /gene=(noname141) /protein_id=NP_612807.1	33.75	80	51	1	457	536	508	585	3e-05	42.4
gi|769|	217499	215601	-	NC_003521.1_gene111_CDS	Chimp_CMV	transcriptional transactivator IRS1. /gene=(noname111) /protein_id=NP_612775.1	27.18	287	169	9	203	452	41	324	1e-12	66.6
gi|769|	217499	215601	-	NC_003521.1_gene111_CDS	Chimp_CMV	transcriptional transactivator IRS1. /gene=(noname111) /protein_id=NP_612775.1	33.75	80	51	1	457	536	508	585	3e-05	42.4
gi|769|	217499	215601	-	NC_002794.1_gene2_CDS	Tupaia_HV	T2. /gene=(noname2) /protein_id=NP_116331.1	28.75	320	195	10	228	528	29	334	4e-12	65.1
gi|769|	217499	215601	-	AF232689.2_gene136_CDS	Rat_CMV	pr143. /gene=r143 /protein_id=AAF99238.1	22.22	333	226	11	205	532	17	321	9e-10	57.4
gi|769|	217499	215601	-	NC_001347.3_gene128_CDS	Human_CMV_AD169	TRS1. /gene=(noname128) /protein_id=NP_040122.1	27.38	252	167	5	214	452	104	352	1e-09	56.6
gi|769|	217499	215601	-	NC_001347.3_gene128_CDS	Human_CMV_AD169	TRS1. /gene=(noname128) /protein_id=NP_040122.1	36.11	72	44	1	465	536	460	529	8e-05	40.8
gi|769|	217499	215601	-	NC_001347.3_gene98_CDS	Human_CMV_AD169	IRS1. /gene=(noname98) /protein_id=NP_040085.1	27.38	252	167	5	214	452	104	352	1e-09	56.6
gi|769|	217499	215601	-	NC_001347.3_gene98_CDS	Human_CMV_AD169	IRS1. /gene=(noname98) /protein_id=NP_040085.1	36.11	72	44	1	465	536	460	529	8e-05	40.8
gi|769|	217499	215601	-	NC_006150.1_gene188_CDS2	Macaque_CMV	rh230. /gene=(noname188) /protein_id=YP_068317.1	25.99	227	160	5	229	452	119	340	2e-09	56.2
gi|769|	217499	215601	-	NC_006150.1_gene188_CDS2	Macaque_CMV	rh230. /gene=(noname188) /protein_id=YP_068317.1	37.14	70	42	1	467	536	452	519	6e-06	44.7
gi|769|	217499	215601	-	NC_004065.1_gene117_CDS	Mouse_CMV	US22 family homolog. /gene=(noname117) /protein_id=YP_214143.1	24.43	307	208	8	228	532	35	319	7e-09	54.3
gi|769|	217499	215601	-	NC_002794.1_gene5_CDS	Tupaia_HV	T5. /gene=(noname5) /protein_id=NP_116334.1	32.59	135	86	4	370	503	259	389	1e-08	53.5
gi|769|	217499	215601	-	NC_003521.1_gene131_CDS	Chimp_CMV	tegument protein US22. /gene=(noname131) /protein_id=NP_612795.1	20.48	293	225	4	214	503	41	328	0.0002	39.3
gi|769|	217499	215601	-	NC_002794.1_gene54_CDS	Tupaia_HV	US22 family protein. /gene=(noname54) /protein_id=NP_597953.1	29.91	117	70	3	432	537	38	153	0.001	37
gi|769|	217499	215601	-	NC_001347.3_gene118_CDS	Human_CMV_AD169	US22. /gene=(noname118) /protein_id=NP_783806.1	25.66	113	81	2	391	503	219	328	0.001	37
gi|769|	217499	215601	-	NC_003521.1_gene132_CDS	Chimp_CMV	US23. /gene=(noname132) /protein_id=NP_612796.1	27.15	151	96	4	364	503	170	317	0.001	37
gi|769|	217499	215601	-	NC_006150.1_gene168_CDS	Macaque_CMV	rh203. /gene=(noname168) /protein_id=YP_068291.1	21.69	272	203	8	234	503	61	324	0.002	36.2
gi|769|	217499	215601	-	NC_001347.3_gene119_CDS	Human_CMV_AD169	US23. /gene=(noname119) /protein_id=NP_040108.1	25.47	212	139	7	304	503	113	317	0.006	34.7
gi|769|	217499	215601	-	NC_004065.1_gene113_CDS	Mouse_CMV	US22 family homolog. /gene=(noname113) /protein_id=YP_214139.1	31.48	54	37	0	447	500	391	444	0.03	32.3
gi|769|	217499	215601	-	NC_004065.1_gene116_CDS	Mouse_CMV	US22 family homolog. /gene=(noname116) /protein_id=YP_214142.1	23.78	328	221	10	195	507	6	319	0.039	32
gi|769|	217499	215601	-	NC_004065.1_gene103_CDS	Mouse_CMV	hypothetical protein. /gene=(noname103) /protein_id=YP_214129.1	37.5	40	25	0	464	503	321	360	0.051	31.6
gi|774|	215328	213034	-	NC_002794.1_gene2_CDS	Tupaia_HV	T2. /gene=(noname2) /protein_id=NP_116331.1	39.89	376	206	6	7	370	6	373	6e-66	244
gi|774|	215328	213034	-	AF232689.2_gene135_CDS	Rat_CMV	pr142. /gene=r142 /protein_id=AAF99237.1	31.04	364	234	6	8	368	127	476	7e-40	157
gi|774|	215328	213034	-	NC_006150.1_gene174_CDS1	Macaque_CMV	rh211. /gene=(noname174) /protein_id=YP_068299.1	29.04	396	233	8	8	368	6	388	2e-35	142
gi|774|	215328	213034	-	NC_006150.1_gene169_CDS1	Macaque_CMV	rh204. /gene=(noname169) /protein_id=YP_068292.1	29.08	423	249	10	8	400	21	422	6e-35	141
gi|774|	215328	213034	-	NC_004065.1_gene116_CDS	Mouse_CMV	US22 family homolog. /gene=(noname116) /protein_id=YP_214142.1	29.89	378	248	6	7	381	24	387	1e-34	140
gi|774|	215328	213034	-	NC_001347.3_gene121_CDS	Human_CMV_AD169	US26. /gene=(noname121) /protein_id=NP_040111.1	29.3	430	246	13	8	395	5	418	2e-34	139
gi|774|	215328	213034	-	NC_004065.1_gene114_CDS	Mouse_CMV	US22 family homolog. /gene=(noname114) /protein_id=YP_214140.1	27.62	362	239	4	8	369	18	356	1e-33	136
gi|774|	215328	213034	-	NC_003521.1_gene131_CDS	Chimp_CMV	tegument protein US22. /gene=(noname131) /protein_id=NP_612795.1	31.88	367	218	9	17	370	42	389	2e-33	135
gi|774|	215328	213034	-	NC_003521.1_gene134_CDS	Chimp_CMV	US26. /gene=(noname134) /protein_id=NP_612798.1	28.11	402	230	9	8	368	5	388	3e-32	132
gi|774|	215328	213034	-	NC_002794.1_gene5_CDS	Tupaia_HV	T5. /gene=(noname5) /protein_id=NP_116334.1	31.2	359	224	9	9	361	100	441	3e-32	132
gi|774|	215328	213034	-	NC_001347.3_gene118_CDS	Human_CMV_AD169	US22. /gene=(noname118) /protein_id=NP_783806.1	30.41	365	226	9	17	370	42	389	2e-31	129
gi|774|	215328	213034	-	NC_002794.1_gene4_CDS	Tupaia_HV	T4. /gene=(noname4) /protein_id=NP_116333.1	31.67	360	222	7	17	373	30	368	4e-31	128
gi|774|	215328	213034	-	NC_004065.1_gene113_CDS	Mouse_CMV	US22 family homolog. /gene=(noname113) /protein_id=YP_214139.1	31.71	328	201	8	20	340	168	479	4e-31	128
gi|774|	215328	213034	-	AF232689.2_gene133_CDS	Rat_CMV	pr140. /gene=r140 /protein_id=AAF99235.1	27.84	370	229	5	6	368	15	353	6e-31	127
gi|774|	215328	213034	-	NC_003521.1_gene132_CDS	Chimp_CMV	US23. /gene=(noname132) /protein_id=NP_612796.1	31.56	377	210	10	18	373	31	380	6e-31	127
gi|774|	215328	213034	-	NC_006150.1_gene168_CDS	Macaque_CMV	rh203. /gene=(noname168) /protein_id=YP_068291.1	28.88	367	225	8	17	370	42	385	1e-30	127
gi|774|	215328	213034	-	NC_001347.3_gene119_CDS	Human_CMV_AD169	US23. /gene=(noname119) /protein_id=NP_040108.1	29.73	370	226	7	18	373	31	380	1e-29	123
gi|774|	215328	213034	-	NC_002794.1_gene3_CDS	Tupaia_HV	T3. /gene=(noname3) /protein_id=NP_116332.1	31.36	338	198	12	13	339	3	317	8e-26	110
gi|774|	215328	213034	-	AF232689.2_gene132_CDS	Rat_CMV	pr139. /gene=r139 /protein_id=AAF99234.1	29.06	320	211	6	19	335	179	485	8e-26	110
gi|774|	215328	213034	-	NC_003521.1_gene133_CDS	Chimp_CMV	US24. /gene=(noname133) /protein_id=NP_612797.1	29.65	344	201	8	17	339	48	371	1e-22	100
gi|774|	215328	213034	-	NC_004065.1_gene117_CDS	Mouse_CMV	US22 family homolog. /gene=(noname117) /protein_id=YP_214143.1	25.47	530	321	15	17	497	22	526	3e-22	99
gi|774|	215328	213034	-	NC_006150.1_gene172_CDS	Macaque_CMV	rh209. /gene=(noname172) /protein_id=YP_068297.1	27.76	389	236	11	17	380	16	384	1e-21	97.1
gi|774|	215328	213034	-	NC_001347.3_gene120_CDS	Human_CMV_AD169	US24. /gene=(noname120) /protein_id=NP_783807.1	27.91	344	207	10	17	339	35	358	6e-21	94.7
gi|774|	215328	213034	-	AF232689.2_gene136_CDS	Rat_CMV	pr143. /gene=r143 /protein_id=AAF99238.1	24.58	354	242	7	18	367	23	355	3e-19	89
gi|774|	215328	213034	-	NC_004065.1_gene115_CDS	Mouse_CMV	US22 family homolog. /gene=(noname115) /protein_id=YP_214141.1	25.14	354	219	10	17	341	14	350	4e-19	88.6
gi|774|	215328	213034	-	NC_002794.1_gene1_CDS	Tupaia_HV	T1. /gene=(noname1) /protein_id=NP_116330.1	25.75	299	193	5	17	308	11	287	4e-16	78.6
gi|774|	215328	213034	-	AF232689.2_gene134_CDS	Rat_CMV	pr141. /gene=r141 /protein_id=AAF99236.1	26.97	356	216	13	12	339	9	348	1e-15	77
gi|774|	215328	213034	-	AF232689.2_gene27_CDS	Rat_CMV	pR36. /gene=R36 /protein_id=AAF99134.1	22.53	293	206	8	45	336	35	307	3e-09	55.8
gi|774|	215328	213034	-	NC_006150.1_gene188_CDS2	Macaque_CMV	rh230. /gene=(noname188) /protein_id=YP_068317.1	23.77	244	168	4	1	235	80	314	3e-09	55.8
gi|774|	215328	213034	-	NC_006150.1_gene188_CDS2	Macaque_CMV	rh230. /gene=(noname188) /protein_id=YP_068317.1	30.3	99	65	3	274	369	453	550	0.047	32
gi|774|	215328	213034	-	NC_001347.3_gene128_CDS	Human_CMV_AD169	TRS1. /gene=(noname128) /protein_id=NP_040122.1	24.8	250	167	6	23	259	111	352	1e-06	47
gi|774|	215328	213034	-	NC_001347.3_gene98_CDS	Human_CMV_AD169	IRS1. /gene=(noname98) /protein_id=NP_040085.1	24.8	250	167	5	23	259	111	352	2e-06	46.6
gi|774|	215328	213034	-	NC_004065.1_gene26_CDS4	Mouse_CMV	hypothetical protein. /gene=(noname26) /protein_id=YP_214038.1	26.56	192	98	6	129	311	146	303	5e-06	45.1
gi|774|	215328	213034	-	NC_004065.1_gene26_CDS3	Mouse_CMV	US22 family homolog. /gene=(noname26) /protein_id=YP_214037.1	26.56	192	98	6	129	311	293	450	5e-06	45.1
gi|774|	215328	213034	-	NC_003521.1_gene36_CDS	Chimp_CMV	viral cell death suppressor UL36. /gene=(noname36) /protein_id=NP_612680.1	36.59	82	50	2	255	335	235	315	5e-06	45.1
gi|774|	215328	213034	-	NC_006150.1_gene52_CDS1	Macaque_CMV	rh60. /gene=(noname52) /protein_id=YP_068154.1	24.58	236	153	6	111	335	17	238	1e-05	43.9
gi|774|	215328	213034	-	NC_002794.1_gene54_CDS	Tupaia_HV	US22 family protein. /gene=(noname54) /protein_id=NP_597953.1	27.84	97	69	1	244	340	43	138	0.0001	40.4
gi|774|	215328	213034	-	NC_001347.3_gene39_CDS	Human_CMV_AD169	UL36. /gene=(noname39) /protein_id=NP_039970.1	22.81	263	179	7	82	335	68	315	0.0001	40.4
gi|774|	215328	213034	-	NC_006150.1_gene44_CDS1	Macaque_CMV	rh50. /gene=(noname44) /protein_id=YP_068144.1	24.84	153	102	6	2	154	7	146	0.0003	39.3
gi|774|	215328	213034	-	NC_003521.1_gene41_CDS	Chimp_CMV	tegument protein UL43. /gene=(noname41) /protein_id=NP_612686.1	24.79	121	79	5	35	152	113	224	0.004	35.4
gi|774|	215328	213034	-	NC_001347.3_gene32_CDS	Human_CMV_AD169	UL29. /gene=(noname32) /protein_id=NP_039963.1	24.29	177	99	5	185	355	56	203	0.012	33.9
gi|774|	215328	213034	-	NC_001347.3_gene44_CDS	Human_CMV_AD169	UL43. /gene=(noname44) /protein_id=NP_783785.1	19.86	287	179	10	35	310	132	378	0.016	33.5
gi|774|	215328	213034	-	AF232689.2_gene89_CDS	Rat_CMV	pR103. /gene=R103 /protein_id=AAF99192.1	46.34	41	20	2	461	499	327	367	0.036	32.3
gi|774|	215328	213034	-	AF232689.2_gene14_CDS	Rat_CMV	pr25.1. /gene=r25.1 /protein_id=AAF99123.1	22.58	248	129	8	83	307	64	271	0.036	32.3
gi|774|	215328	213034	-	NC_001347.3_gene27_CDS	Human_CMV_AD169	UL24. /gene=(noname27) /protein_id=NP_783778.1	22.18	275	172	10	45	307	27	271	0.036	32.3
gi|774|	215328	213034	-	NC_003521.1_gene29_CDS	Chimp_CMV	UL29. /gene=(noname29) /protein_id=NP_612673.1	26.09	161	95	6	157	309	11	155	0.047	32
gi|774|	215328	213034	-	AF232689.2_gene51_CDS	Rat_CMV	pR69. /gene=R69 /protein_id=AAF99155.1	28	100	46	3	398	497	540	613	0.062	31.6
gi|774|	215328	213034	-	AF232689.2_gene25_CDS	Rat_CMV	pR34. /gene=R34 /protein_id=AAF99132.1	29.8	151	66	8	363	509	71	185	0.062	31.6
gi|774|	215328	213034	-	NC_003521.1_gene24_CDS	Chimp_CMV	tegument protein UL24. /gene=(noname24) /protein_id=NP_612668.1	21.97	264	170	8	53	307	35	271	0.081	31.2
gi|777|	212532	210799	-	NC_002794.1_gene5_CDS	Tupaia_HV	T5. /gene=(noname5) /protein_id=NP_116334.1	31.49	362	227	11	27	376	90	442	1e-36	146
gi|777|	212532	210799	-	NC_004065.1_gene113_CDS	Mouse_CMV	US22 family homolog. /gene=(noname113) /protein_id=YP_214139.1	26.96	434	292	8	24	449	157	573	2e-30	125
gi|777|	212532	210799	-	NC_006150.1_gene168_CDS	Macaque_CMV	rh203. /gene=(noname168) /protein_id=YP_068291.1	28.93	318	216	5	38	350	37	349	2e-27	115
gi|777|	212532	210799	-	AF232689.2_gene132_CDS	Rat_CMV	pr139. /gene=r139 /protein_id=AAF99234.1	23.24	426	292	12	36	442	167	576	1e-24	106
gi|777|	212532	210799	-	NC_001347.3_gene118_CDS	Human_CMV_AD169	US22. /gene=(noname118) /protein_id=NP_783806.1	30.03	323	211	8	64	376	64	381	2e-24	105
gi|777|	212532	210799	-	NC_003521.1_gene131_CDS	Chimp_CMV	tegument protein US22. /gene=(noname131) /protein_id=NP_612795.1	29.04	303	202	6	56	350	56	353	5e-23	101
gi|777|	212532	210799	-	NC_002794.1_gene2_CDS	Tupaia_HV	T2. /gene=(noname2) /protein_id=NP_116331.1	30.77	234	156	3	124	355	113	342	5e-22	97.8
gi|777|	212532	210799	-	AF232689.2_gene133_CDS	Rat_CMV	pr140. /gene=r140 /protein_id=AAF99235.1	28.53	319	210	5	62	380	46	346	2e-18	86.3
gi|777|	212532	210799	-	NC_002794.1_gene4_CDS	Tupaia_HV	T4. /gene=(noname4) /protein_id=NP_116333.1	27.84	291	201	6	62	352	50	331	3e-15	75.5
gi|777|	212532	210799	-	NC_001347.3_gene120_CDS	Human_CMV_AD169	US24. /gene=(noname120) /protein_id=NP_783807.1	23.74	417	274	8	34	417	26	431	7e-14	70.9
gi|777|	212532	210799	-	NC_006150.1_gene169_CDS1	Macaque_CMV	rh204. /gene=(noname169) /protein_id=YP_068292.1	24.08	299	207	7	64	350	52	342	9e-14	70.5
gi|777|	212532	210799	-	NC_001347.3_gene119_CDS	Human_CMV_AD169	US23. /gene=(noname119) /protein_id=NP_040108.1	24.07	324	225	7	44	354	31	346	9e-14	70.5
gi|777|	212532	210799	-	NC_004065.1_gene114_CDS	Mouse_CMV	US22 family homolog. /gene=(noname114) /protein_id=YP_214140.1	25.85	352	238	7	34	371	21	363	2e-13	69.3
gi|777|	212532	210799	-	NC_003521.1_gene133_CDS	Chimp_CMV	US24. /gene=(noname133) /protein_id=NP_612797.1	22.43	419	281	8	32	417	37	444	1e-12	67
gi|777|	212532	210799	-	NC_003521.1_gene132_CDS	Chimp_CMV	US23. /gene=(noname132) /protein_id=NP_612796.1	23.33	300	210	6	63	350	51	342	2e-12	66.2
gi|777|	212532	210799	-	NC_006150.1_gene172_CDS	Macaque_CMV	rh209. /gene=(noname172) /protein_id=YP_068297.1	22.81	342	245	6	43	366	16	356	6e-12	64.3
gi|777|	212532	210799	-	AF232689.2_gene136_CDS	Rat_CMV	pr143. /gene=r143 /protein_id=AAF99238.1	21.99	282	210	2	65	346	45	316	3e-11	62
gi|777|	212532	210799	-	NC_006150.1_gene174_CDS1	Macaque_CMV	rh211. /gene=(noname174) /protein_id=YP_068299.1	25.89	224	157	3	130	351	139	355	3e-11	62
gi|777|	212532	210799	-	NC_003521.1_gene36_CDS	Chimp_CMV	viral cell death suppressor UL36. /gene=(noname36) /protein_id=NP_612680.1	23.81	315	200	11	59	352	22	317	1e-08	53.5
gi|777|	212532	210799	-	NC_004065.1_gene117_CDS	Mouse_CMV	US22 family homolog. /gene=(noname117) /protein_id=YP_214143.1	21.28	282	210	4	65	346	45	314	2e-08	52.8
gi|777|	212532	210799	-	NC_002794.1_gene3_CDS	Tupaia_HV	T3. /gene=(noname3) /protein_id=NP_116332.1	22.96	331	228	9	64	380	29	346	3e-08	52
gi|777|	212532	210799	-	AF232689.2_gene134_CDS	Rat_CMV	pr141. /gene=r141 /protein_id=AAF99236.1	22.43	321	218	6	62	356	34	349	3e-08	52
gi|777|	212532	210799	-	AF232689.2_gene27_CDS	Rat_CMV	pR36. /gene=R36 /protein_id=AAF99134.1	24.17	331	206	11	56	369	21	323	7e-08	50.8
gi|777|	212532	210799	-	NC_006150.1_gene52_CDS1	Macaque_CMV	rh60. /gene=(noname52) /protein_id=YP_068154.1	22.67	225	168	5	129	350	17	238	8e-07	47.4
gi|777|	212532	210799	-	NC_004065.1_gene115_CDS	Mouse_CMV	US22 family homolog. /gene=(noname115) /protein_id=YP_214141.1	23.21	336	206	11	70	368	42	362	1e-06	46.6
gi|777|	212532	210799	-	NC_001347.3_gene39_CDS	Human_CMV_AD169	UL36. /gene=(noname39) /protein_id=NP_039970.1	21.14	317	211	8	55	352	21	317	2e-06	46.2
gi|777|	212532	210799	-	NC_001347.3_gene121_CDS	Human_CMV_AD169	US26. /gene=(noname121) /protein_id=NP_040111.1	24	225	162	3	129	351	137	354	4e-06	45.1
gi|777|	212532	210799	-	NC_002794.1_gene54_CDS	Tupaia_HV	US22 family protein. /gene=(noname54) /protein_id=NP_597953.1	30.39	102	70	1	262	363	46	146	7e-06	44.3
gi|777|	212532	210799	-	NC_006150.1_gene37_CDS	Macaque_CMV	rh42. /gene=(noname37) /protein_id=YP_068136.1	29.51	122	77	4	56	168	18	139	9e-06	43.9
gi|777|	212532	210799	-	NC_001347.3_gene27_CDS	Human_CMV_AD169	UL24. /gene=(noname27) /protein_id=NP_783778.1	28.95	114	77	2	56	165	13	126	4e-05	41.6
gi|777|	212532	210799	-	NC_004065.1_gene116_CDS	Mouse_CMV	US22 family homolog. /gene=(noname116) /protein_id=YP_214142.1	25.17	294	202	9	65	350	57	340	0.0002	39.3
gi|777|	212532	210799	-	NC_003521.1_gene134_CDS	Chimp_CMV	US26. /gene=(noname134) /protein_id=NP_612798.1	25	112	84	0	240	351	243	354	0.0002	39.3
gi|777|	212532	210799	-	NC_006150.1_gene58_CDS2	Macaque_CMV	rh69. /gene=(noname58) /protein_id=YP_068163.1	28.81	118	78	3	58	170	27	143	0.0003	38.9
gi|777|	212532	210799	-	AF232689.2_gene135_CDS	Rat_CMV	pr142. /gene=r142 /protein_id=AAF99237.1	27.13	129	92	2	240	367	332	459	0.0004	38.5
gi|777|	212532	210799	-	NC_002794.1_gene43_CDS2	Tupaia_HV	T29. /gene=(noname43) /protein_id=NP_116375.1	33.33	60	34	2	264	323	137	190	0.001	37
gi|777|	212532	210799	-	NC_006150.1_gene188_CDS2	Macaque_CMV	rh230. /gene=(noname188) /protein_id=YP_068317.1	31.11	90	43	2	283	372	447	517	0.001	36.6
gi|777|	212532	210799	-	NC_001347.3_gene128_CDS	Human_CMV_AD169	TRS1. /gene=(noname128) /protein_id=NP_040122.1	30.1	103	44	3	283	383	457	533	0.002	36.2
gi|777|	212532	210799	-	NC_001347.3_gene98_CDS	Human_CMV_AD169	IRS1. /gene=(noname98) /protein_id=NP_040085.1	30.1	103	44	3	283	383	457	533	0.002	36.2
gi|777|	212532	210799	-	NC_001347.3_gene32_CDS	Human_CMV_AD169	UL29. /gene=(noname32) /protein_id=NP_039963.1	36.84	57	26	2	269	323	115	163	0.002	36.2
gi|777|	212532	210799	-	NC_003521.1_gene24_CDS	Chimp_CMV	tegument protein UL24. /gene=(noname24) /protein_id=NP_612668.1	27.63	76	51	2	277	352	226	297	0.009	33.9
gi|777|	212532	210799	-	NC_003521.1_gene24_CDS	Chimp_CMV	tegument protein UL24. /gene=(noname24) /protein_id=NP_612668.1	26.32	114	80	2	56	165	13	126	0.035	32
gi|777|	212532	210799	-	NC_003521.1_gene29_CDS	Chimp_CMV	UL29. /gene=(noname29) /protein_id=NP_612673.1	36.36	55	29	2	269	323	106	154	0.027	32.3
gi|777|	212532	210799	-	AF232689.2_gene125_CDS	Rat_CMV	pr128. /gene=r128 /protein_id=AAF99227.1	26.47	68	50	0	268	335	309	376	0.035	32
gi|777|	212532	210799	-	NC_002794.1_gene1_CDS	Tupaia_HV	T1. /gene=(noname1) /protein_id=NP_116330.1	24	100	75	1	244	343	209	307	0.045	31.6
gi|779|	210546	208852	-	NC_003521.1_gene133_CDS	Chimp_CMV	US24. /gene=(noname133) /protein_id=NP_612797.1	33.84	461	234	14	1	451	44	443	5e-54	204
gi|779|	210546	208852	-	NC_002794.1_gene3_CDS	Tupaia_HV	T3. /gene=(noname3) /protein_id=NP_116332.1	33.18	440	218	9	4	438	6	374	2e-53	202
gi|779|	210546	208852	-	NC_001347.3_gene120_CDS	Human_CMV_AD169	US24. /gene=(noname120) /protein_id=NP_783807.1	32.81	445	237	10	1	438	31	420	9e-53	199
gi|779|	210546	208852	-	NC_006150.1_gene172_CDS	Macaque_CMV	rh209. /gene=(noname172) /protein_id=YP_068297.1	31.98	444	235	10	1	438	12	394	5e-52	197
gi|779|	210546	208852	-	NC_004065.1_gene115_CDS	Mouse_CMV	US22 family homolog. /gene=(noname115) /protein_id=YP_214141.1	28.85	454	232	17	4	430	13	402	5e-32	130
gi|779|	210546	208852	-	NC_002794.1_gene2_CDS	Tupaia_HV	T2. /gene=(noname2) /protein_id=NP_116331.1	25.93	455	234	12	6	437	17	391	2e-27	115
gi|779|	210546	208852	-	AF232689.2_gene133_CDS	Rat_CMV	pr140. /gene=r140 /protein_id=AAF99235.1	27.38	431	220	14	6	432	27	368	5e-27	114
gi|779|	210546	208852	-	AF232689.2_gene134_CDS	Rat_CMV	pr141. /gene=r141 /protein_id=AAF99236.1	28.12	416	215	13	33	430	42	391	5e-25	107
gi|779|	210546	208852	-	NC_004065.1_gene114_CDS	Mouse_CMV	US22 family homolog. /gene=(noname114) /protein_id=YP_214140.1	23.9	502	248	13	6	471	28	431	5e-25	107
gi|779|	210546	208852	-	NC_002794.1_gene4_CDS	Tupaia_HV	T4. /gene=(noname4) /protein_id=NP_116333.1	26.32	437	220	13	4	428	29	375	2e-22	99
gi|779|	210546	208852	-	NC_003521.1_gene132_CDS	Chimp_CMV	US23. /gene=(noname132) /protein_id=NP_612796.1	25.11	474	270	17	6	469	31	429	5e-22	97.8
gi|779|	210546	208852	-	AF232689.2_gene135_CDS	Rat_CMV	pr142. /gene=r142 /protein_id=AAF99237.1	24.55	444	253	17	7	447	138	502	7e-22	97.4
gi|779|	210546	208852	-	NC_001347.3_gene119_CDS	Human_CMV_AD169	US23. /gene=(noname119) /protein_id=NP_040108.1	25.7	428	242	14	6	428	31	387	3e-20	92
gi|779|	210546	208852	-	NC_006150.1_gene169_CDS1	Macaque_CMV	rh204. /gene=(noname169) /protein_id=YP_068292.1	23.27	434	253	13	2	428	27	387	2e-18	86.3
gi|779|	210546	208852	-	NC_003521.1_gene131_CDS	Chimp_CMV	tegument protein US22. /gene=(noname131) /protein_id=NP_612795.1	22.76	435	255	13	3	428	40	402	2e-17	82.8
gi|779|	210546	208852	-	NC_002794.1_gene5_CDS	Tupaia_HV	T5. /gene=(noname5) /protein_id=NP_116334.1	24.62	390	214	8	4	386	107	423	6e-17	80.9
gi|779|	210546	208852	-	NC_006150.1_gene168_CDS	Macaque_CMV	rh203. /gene=(noname168) /protein_id=YP_068291.1	24.47	380	212	11	3	374	40	352	2e-16	79.3
gi|779|	210546	208852	-	NC_001347.3_gene118_CDS	Human_CMV_AD169	US22. /gene=(noname118) /protein_id=NP_783806.1	21.49	442	252	14	3	428	40	402	3e-16	78.6
gi|779|	210546	208852	-	NC_001347.3_gene121_CDS	Human_CMV_AD169	US26. /gene=(noname121) /protein_id=NP_040111.1	23.57	403	247	14	24	417	37	387	8e-15	73.9
gi|779|	210546	208852	-	NC_004065.1_gene116_CDS	Mouse_CMV	US22 family homolog. /gene=(noname116) /protein_id=YP_214142.1	25.38	390	201	14	7	384	36	347	2e-13	69.3
gi|779|	210546	208852	-	NC_006150.1_gene174_CDS1	Macaque_CMV	rh211. /gene=(noname174) /protein_id=YP_068299.1	22.01	368	238	8	64	431	83	401	7e-13	67.4
gi|779|	210546	208852	-	NC_003521.1_gene134_CDS	Chimp_CMV	US26. /gene=(noname134) /protein_id=NP_612798.1	21.46	410	251	13	22	417	35	387	2e-11	62.8
gi|779|	210546	208852	-	NC_004065.1_gene117_CDS	Mouse_CMV	US22 family homolog. /gene=(noname117) /protein_id=YP_214143.1	21.72	373	206	11	5	372	22	313	1e-09	57
gi|779|	210546	208852	-	NC_004065.1_gene113_CDS	Mouse_CMV	US22 family homolog. /gene=(noname113) /protein_id=YP_214139.1	21.85	421	246	12	3	416	163	507	3e-09	55.5
gi|779|	210546	208852	-	AF232689.2_gene132_CDS	Rat_CMV	pr139. /gene=r139 /protein_id=AAF99234.1	22.52	373	221	9	7	377	179	485	5e-08	51.2
gi|779|	210546	208852	-	NC_002794.1_gene1_CDS	Tupaia_HV	T1. /gene=(noname1) /protein_id=NP_116330.1	26.58	237	129	7	125	358	100	294	6e-07	47.8
gi|779|	210546	208852	-	AF232689.2_gene136_CDS	Rat_CMV	pr143. /gene=r143 /protein_id=AAF99238.1	23.32	373	202	12	5	372	22	315	8e-07	47.4
gi|779|	210546	208852	-	NC_003521.1_gene141_CDS	Chimp_CMV	transcriptional transactivator TRS1. /gene=(noname141) /protein_id=NP_612807.1	25.87	201	112	8	122	301	176	360	0.045	31.6
gi|779|	210546	208852	-	NC_003521.1_gene141_CDS	Chimp_CMV	transcriptional transactivator TRS1. /gene=(noname141) /protein_id=NP_612807.1	36.17	47	29	1	311	357	515	560	0.099	30.4
gi|779|	210546	208852	-	NC_003521.1_gene111_CDS	Chimp_CMV	transcriptional transactivator IRS1. /gene=(noname111) /protein_id=NP_612775.1	25.87	201	112	8	122	301	176	360	0.045	31.6
gi|779|	210546	208852	-	NC_003521.1_gene111_CDS	Chimp_CMV	transcriptional transactivator IRS1. /gene=(noname111) /protein_id=NP_612775.1	36.17	47	29	1	311	357	515	560	0.099	30.4
gi|779|	210546	208852	-	AF232689.2_gene13_CDS	Rat_CMV	pR25. /gene=R25 /protein_id=AAF99122.1	41.67	36	21	0	77	112	15	50	0.099	30.4
gi|783|	208584	206977	-	NC_003521.1_gene132_CDS	Chimp_CMV	US23. /gene=(noname132) /protein_id=NP_612796.1	37.38	404	233	6	1	391	1	397	3e-60	224
gi|783|	208584	206977	-	NC_006150.1_gene169_CDS1	Macaque_CMV	rh204. /gene=(noname169) /protein_id=YP_068292.1	35.4	404	241	5	1	391	1	397	2e-59	221
gi|783|	208584	206977	-	NC_001347.3_gene119_CDS	Human_CMV_AD169	US23. /gene=(noname119) /protein_id=NP_040108.1	36.39	404	237	6	1	391	1	397	1e-58	219
gi|783|	208584	206977	-	NC_004065.1_gene114_CDS	Mouse_CMV	US22 family homolog. /gene=(noname114) /protein_id=YP_214140.1	36.48	381	221	10	10	385	6	370	2e-53	201
gi|783|	208584	206977	-	NC_002794.1_gene4_CDS	Tupaia_HV	T4. /gene=(noname4) /protein_id=NP_116333.1	36.36	363	221	5	21	381	21	375	2e-52	199
gi|783|	208584	206977	-	AF232689.2_gene133_CDS	Rat_CMV	pr140. /gene=r140 /protein_id=AAF99235.1	35.21	409	227	9	10	405	5	388	2e-51	195
gi|783|	208584	206977	-	NC_002794.1_gene2_CDS	Tupaia_HV	T2. /gene=(noname2) /protein_id=NP_116331.1	32.49	394	242	9	18	392	5	393	1e-37	149
gi|783|	208584	206977	-	NC_001347.3_gene120_CDS	Human_CMV_AD169	US24. /gene=(noname120) /protein_id=NP_783807.1	30.45	381	233	11	29	381	34	410	2e-32	132
gi|783|	208584	206977	-	NC_003521.1_gene133_CDS	Chimp_CMV	US24. /gene=(noname133) /protein_id=NP_612797.1	30.13	385	237	11	29	385	47	427	3e-29	121
gi|783|	208584	206977	-	NC_002794.1_gene3_CDS	Tupaia_HV	T3. /gene=(noname3) /protein_id=NP_116332.1	32.59	313	195	8	32	336	9	313	2e-26	112
gi|783|	208584	206977	-	NC_004065.1_gene116_CDS	Mouse_CMV	US22 family homolog. /gene=(noname116) /protein_id=YP_214142.1	28.72	397	269	9	16	407	23	410	4e-26	111
gi|783|	208584	206977	-	AF232689.2_gene135_CDS	Rat_CMV	pr142. /gene=r142 /protein_id=AAF99237.1	28.12	384	234	10	21	383	127	489	2e-25	109
gi|783|	208584	206977	-	NC_003521.1_gene131_CDS	Chimp_CMV	tegument protein US22. /gene=(noname131) /protein_id=NP_612795.1	27.41	405	256	13	29	402	41	438	1e-24	106
gi|783|	208584	206977	-	NC_006150.1_gene172_CDS	Macaque_CMV	rh209. /gene=(noname172) /protein_id=YP_068297.1	26.6	376	247	9	29	381	15	384	4e-24	104
gi|783|	208584	206977	-	AF232689.2_gene136_CDS	Rat_CMV	pr143. /gene=r143 /protein_id=AAF99238.1	28.72	376	241	12	24	387	19	379	1e-23	102
gi|783|	208584	206977	-	NC_001347.3_gene118_CDS	Human_CMV_AD169	US22. /gene=(noname118) /protein_id=NP_783806.1	29.45	326	211	9	29	342	41	359	3e-23	102
gi|783|	208584	206977	-	NC_004065.1_gene117_CDS	Mouse_CMV	US22 family homolog. /gene=(noname117) /protein_id=YP_214143.1	27.15	372	247	10	31	392	23	380	6e-23	100
gi|783|	208584	206977	-	AF232689.2_gene134_CDS	Rat_CMV	pr141. /gene=r141 /protein_id=AAF99236.1	30.11	352	209	12	29	348	13	359	4e-22	98.2
gi|783|	208584	206977	-	NC_003521.1_gene134_CDS	Chimp_CMV	US26. /gene=(noname134) /protein_id=NP_612798.1	25.53	427	264	11	21	399	5	425	8e-22	97.1
gi|783|	208584	206977	-	NC_006150.1_gene168_CDS	Macaque_CMV	rh203. /gene=(noname168) /protein_id=YP_068291.1	26.79	321	210	5	29	336	41	349	1e-21	96.7
gi|783|	208584	206977	-	NC_006150.1_gene174_CDS1	Macaque_CMV	rh211. /gene=(noname174) /protein_id=YP_068299.1	25.52	384	250	8	21	369	6	388	8e-19	87
gi|783|	208584	206977	-	NC_004065.1_gene115_CDS	Mouse_CMV	US22 family homolog. /gene=(noname115) /protein_id=YP_214141.1	27.9	319	202	10	28	321	12	327	4e-18	84.7
gi|783|	208584	206977	-	AF232689.2_gene132_CDS	Rat_CMV	pr139. /gene=r139 /protein_id=AAF99234.1	27.61	326	224	7	25	343	172	492	7e-18	84
gi|783|	208584	206977	-	NC_001347.3_gene121_CDS	Human_CMV_AD169	US26. /gene=(noname121) /protein_id=NP_040111.1	25.64	429	261	14	21	399	5	425	2e-16	79.3
gi|783|	208584	206977	-	NC_002794.1_gene5_CDS	Tupaia_HV	T5. /gene=(noname5) /protein_id=NP_116334.1	28.62	318	215	8	25	336	103	414	4e-16	78.2
gi|783|	208584	206977	-	NC_002794.1_gene1_CDS	Tupaia_HV	T1. /gene=(noname1) /protein_id=NP_116330.1	32.51	203	131	5	171	369	148	348	1e-13	69.7
gi|783|	208584	206977	-	NC_004065.1_gene113_CDS	Mouse_CMV	US22 family homolog. /gene=(noname113) /protein_id=YP_214139.1	28.21	312	211	9	33	336	168	474	5e-13	67.8
gi|783|	208584	206977	-	NC_006150.1_gene188_CDS2	Macaque_CMV	rh230. /gene=(noname188) /protein_id=YP_068317.1	25.88	255	171	8	18	261	93	340	2e-06	46.2
gi|783|	208584	206977	-	NC_006150.1_gene37_CDS	Macaque_CMV	rh42. /gene=(noname37) /protein_id=YP_068136.1	32.94	85	50	4	54	135	28	108	0.0002	39.7
gi|783|	208584	206977	-	NC_001347.3_gene128_CDS	Human_CMV_AD169	TRS1. /gene=(noname128) /protein_id=NP_040122.1	39.68	63	36	2	201	261	290	352	0.0002	39.7
gi|783|	208584	206977	-	NC_001347.3_gene98_CDS	Human_CMV_AD169	IRS1. /gene=(noname98) /protein_id=NP_040085.1	39.68	63	36	2	201	261	290	352	0.0002	39.7
gi|783|	208584	206977	-	NC_006150.1_gene52_CDS1	Macaque_CMV	rh60. /gene=(noname52) /protein_id=YP_068154.1	27.17	92	66	1	246	336	147	238	0.0008	37.4
gi|783|	208584	206977	-	AF232689.2_gene27_CDS	Rat_CMV	pR36. /gene=R36 /protein_id=AAF99134.1	37.25	51	32	0	250	300	220	270	0.001	36.6
gi|783|	208584	206977	-	NC_003521.1_gene36_CDS	Chimp_CMV	viral cell death suppressor UL36. /gene=(noname36) /protein_id=NP_612680.1	29.21	89	60	2	250	336	228	315	0.002	35.8
gi|783|	208584	206977	-	NC_003521.1_gene141_CDS	Chimp_CMV	transcriptional transactivator TRS1. /gene=(noname141) /protein_id=NP_612807.1	33.9	59	37	1	205	261	266	324	0.003	35.4
gi|783|	208584	206977	-	NC_003521.1_gene141_CDS	Chimp_CMV	transcriptional transactivator TRS1. /gene=(noname141) /protein_id=NP_612807.1	40	35	21	0	275	309	518	552	0.042	31.6
gi|783|	208584	206977	-	NC_003521.1_gene111_CDS	Chimp_CMV	transcriptional transactivator IRS1. /gene=(noname111) /protein_id=NP_612775.1	33.9	59	37	1	205	261	266	324	0.003	35.4
gi|783|	208584	206977	-	NC_003521.1_gene111_CDS	Chimp_CMV	transcriptional transactivator IRS1. /gene=(noname111) /protein_id=NP_612775.1	40	35	21	0	275	309	518	552	0.042	31.6
gi|783|	208584	206977	-	NC_001347.3_gene32_CDS	Human_CMV_AD169	UL29. /gene=(noname32) /protein_id=NP_039963.1	29.73	74	45	3	239	312	99	165	0.004	35
gi|783|	208584	206977	-	NC_002794.1_gene43_CDS2	Tupaia_HV	T29. /gene=(noname43) /protein_id=NP_116375.1	32.56	86	57	1	20	105	218	302	0.008	33.9
gi|783|	208584	206977	-	NC_004065.1_gene26_CDS2	Mouse_CMV	US22 family homolog. /gene=(noname26) /protein_id=YP_214036.1	23.89	314	180	13	42	339	113	383	0.008	33.9
gi|783|	208584	206977	-	NC_004065.1_gene26_CDS1	Mouse_CMV	hypothetical protein. /gene=(noname26) /protein_id=YP_214035.1	23.89	314	180	13	42	339	220	490	0.008	33.9
gi|783|	208584	206977	-	NC_006150.1_gene44_CDS1	Macaque_CMV	rh50. /gene=(noname44) /protein_id=YP_068144.1	28	100	59	3	234	333	70	156	0.032	32
gi|783|	208584	206977	-	NC_001347.3_gene39_CDS	Human_CMV_AD169	UL36. /gene=(noname39) /protein_id=NP_039970.1	29.21	89	60	2	250	336	228	315	0.042	31.6
gi|785|	205647	205402	-	NC_004065.1_gene137_CDS	Mouse_CMV	hypothetical protein. /gene=(noname137) /protein_id=YP_214168.1	31.25	48	27	1	26	67	8	55	0.042	27.7
gi|787|	206717	204624	-	NC_002794.1_gene5_CDS	Tupaia_HV	T5. /gene=(noname5) /protein_id=NP_116334.1	36.92	325	195	6	81	398	104	425	2e-49	189
gi|787|	206717	204624	-	NC_006150.1_gene168_CDS	Macaque_CMV	rh203. /gene=(noname168) /protein_id=YP_068291.1	33.76	311	197	5	84	387	41	349	2e-41	162
gi|787|	206717	204624	-	NC_003521.1_gene131_CDS	Chimp_CMV	tegument protein US22. /gene=(noname131) /protein_id=NP_612795.1	33.33	315	197	6	84	387	41	353	8e-38	150
gi|787|	206717	204624	-	NC_001347.3_gene118_CDS	Human_CMV_AD169	US22. /gene=(noname118) /protein_id=NP_783806.1	31.97	319	204	7	80	387	37	353	1e-36	146
gi|787|	206717	204624	-	AF232689.2_gene133_CDS	Rat_CMV	pr140. /gene=r140 /protein_id=AAF99235.1	31.86	317	200	9	81	390	22	329	8e-36	144
gi|787|	206717	204624	-	NC_004065.1_gene114_CDS	Mouse_CMV	US22 family homolog. /gene=(noname114) /protein_id=YP_214140.1	31.65	316	207	7	81	392	23	333	3e-35	142
gi|787|	206717	204624	-	NC_002794.1_gene2_CDS	Tupaia_HV	T2. /gene=(noname2) /protein_id=NP_116331.1	31.67	341	204	9	84	400	15	350	3e-34	138
gi|787|	206717	204624	-	NC_004065.1_gene113_CDS	Mouse_CMV	US22 family homolog. /gene=(noname113) /protein_id=YP_214139.1	29.47	302	199	6	101	392	182	479	5e-30	124
gi|787|	206717	204624	-	NC_002794.1_gene4_CDS	Tupaia_HV	T4. /gene=(noname4) /protein_id=NP_116333.1	28.49	337	222	7	83	416	28	348	5e-29	121
gi|787|	206717	204624	-	AF232689.2_gene132_CDS	Rat_CMV	pr139. /gene=r139 /protein_id=AAF99234.1	26.96	434	291	10	79	492	167	594	9e-29	120
gi|787|	206717	204624	-	NC_003521.1_gene132_CDS	Chimp_CMV	US23. /gene=(noname132) /protein_id=NP_612796.1	25.94	320	219	4	82	387	27	342	1e-24	107
gi|787|	206717	204624	-	NC_001347.3_gene119_CDS	Human_CMV_AD169	US23. /gene=(noname119) /protein_id=NP_040108.1	25.62	320	220	4	82	387	27	342	2e-23	103
gi|787|	206717	204624	-	NC_006150.1_gene169_CDS1	Macaque_CMV	rh204. /gene=(noname169) /protein_id=YP_068292.1	24.77	327	225	6	82	392	27	348	1e-22	100
gi|787|	206717	204624	-	NC_002794.1_gene3_CDS	Tupaia_HV	T3. /gene=(noname3) /protein_id=NP_116332.1	25.89	421	278	12	84	484	6	412	6e-22	97.8
gi|787|	206717	204624	-	NC_001347.3_gene120_CDS	Human_CMV_AD169	US24. /gene=(noname120) /protein_id=NP_783807.1	24.24	429	278	15	74	469	19	433	3e-21	95.5
gi|787|	206717	204624	-	NC_003521.1_gene133_CDS	Chimp_CMV	US24. /gene=(noname133) /protein_id=NP_612797.1	26.1	341	211	12	79	390	42	370	3e-20	92.4
gi|787|	206717	204624	-	NC_006150.1_gene172_CDS	Macaque_CMV	rh209. /gene=(noname172) /protein_id=YP_068297.1	25.79	349	216	12	71	390	3	337	1e-19	90.5
gi|787|	206717	204624	-	NC_004065.1_gene117_CDS	Mouse_CMV	US22 family homolog. /gene=(noname117) /protein_id=YP_214143.1	26.4	303	211	7	79	380	20	311	1e-17	83.6
gi|787|	206717	204624	-	NC_004065.1_gene115_CDS	Mouse_CMV	US22 family homolog. /gene=(noname115) /protein_id=YP_214141.1	25.76	361	218	14	83	402	12	363	2e-16	79.7
gi|787|	206717	204624	-	NC_002794.1_gene1_CDS	Tupaia_HV	T1. /gene=(noname1) /protein_id=NP_116330.1	25.34	296	203	6	75	361	1	287	7e-16	77.8
gi|787|	206717	204624	-	AF232689.2_gene134_CDS	Rat_CMV	pr141. /gene=r141 /protein_id=AAF99236.1	25	360	232	12	74	400	2	356	9e-16	77.4
gi|787|	206717	204624	-	AF232689.2_gene136_CDS	Rat_CMV	pr143. /gene=r143 /protein_id=AAF99238.1	26.91	275	184	7	94	362	31	294	6e-15	74.7
gi|787|	206717	204624	-	NC_004065.1_gene103_CDS	Mouse_CMV	hypothetical protein. /gene=(noname103) /protein_id=YP_214129.1	23.24	284	172	9	103	364	103	362	4e-12	65.5
gi|787|	206717	204624	-	NC_006150.1_gene174_CDS1	Macaque_CMV	rh211. /gene=(noname174) /protein_id=YP_068299.1	22.13	348	222	8	83	387	13	354	5e-11	61.6
gi|787|	206717	204624	-	NC_001347.3_gene121_CDS	Human_CMV_AD169	US26. /gene=(noname121) /protein_id=NP_040111.1	25.34	221	156	7	173	388	138	354	3e-10	59.3
gi|787|	206717	204624	-	NC_003521.1_gene134_CDS	Chimp_CMV	US26. /gene=(noname134) /protein_id=NP_612798.1	24.34	226	152	4	173	388	138	354	3e-10	58.9
gi|787|	206717	204624	-	AF232689.2_gene27_CDS	Rat_CMV	pR36. /gene=R36 /protein_id=AAF99134.1	25.29	261	171	7	144	396	71	315	4e-10	58.5
gi|787|	206717	204624	-	NC_003521.1_gene24_CDS	Chimp_CMV	tegument protein UL24. /gene=(noname24) /protein_id=NP_612668.1	25.26	289	175	8	104	373	18	284	3e-08	52.4
gi|787|	206717	204624	-	NC_001347.3_gene27_CDS	Human_CMV_AD169	UL24. /gene=(noname27) /protein_id=NP_783778.1	28.57	147	97	3	104	244	18	162	5e-08	51.6
gi|787|	206717	204624	-	NC_006150.1_gene37_CDS	Macaque_CMV	rh42. /gene=(noname37) /protein_id=YP_068136.1	24.16	269	178	6	104	360	23	277	3e-07	48.9
gi|787|	206717	204624	-	NC_002794.1_gene54_CDS	Tupaia_HV	US22 family protein. /gene=(noname54) /protein_id=NP_597953.1	27.72	101	73	0	298	398	44	144	1e-06	47.4
gi|787|	206717	204624	-	NC_004065.1_gene116_CDS	Mouse_CMV	US22 family homolog. /gene=(noname116) /protein_id=YP_214142.1	25.95	316	194	15	94	387	43	340	1e-06	47.4
gi|787|	206717	204624	-	NC_006150.1_gene58_CDS2	Macaque_CMV	rh69. /gene=(noname58) /protein_id=YP_068163.1	26.56	256	156	12	143	388	73	306	2e-06	46.6
gi|787|	206717	204624	-	NC_001347.3_gene44_CDS	Human_CMV_AD169	UL43. /gene=(noname44) /protein_id=NP_783785.1	25	304	190	14	99	388	128	407	0.0003	39.3
gi|787|	206717	204624	-	NC_001347.3_gene32_CDS	Human_CMV_AD169	UL29. /gene=(noname32) /protein_id=NP_039963.1	19.78	268	200	4	104	360	62	325	0.0003	39.3
gi|787|	206717	204624	-	AF232689.2_gene125_CDS	Rat_CMV	pr128. /gene=r128 /protein_id=AAF99227.1	20.53	190	121	8	183	364	200	367	0.0005	38.5
gi|787|	206717	204624	-	NC_001347.3_gene26_CDS	Human_CMV_AD169	UL23. /gene=(noname26) /protein_id=NP_783777.1	26.13	111	69	4	113	213	27	134	0.0008	37.7
gi|787|	206717	204624	-	NC_006150.1_gene188_CDS2	Macaque_CMV	rh230. /gene=(noname188) /protein_id=YP_068317.1	21.72	221	159	6	106	315	126	343	0.001	37
gi|787|	206717	204624	-	NC_004065.1_gene26_CDS2	Mouse_CMV	US22 family homolog. /gene=(noname26) /protein_id=YP_214036.1	29.63	81	55	2	143	222	162	241	0.002	36.6
gi|787|	206717	204624	-	NC_004065.1_gene26_CDS1	Mouse_CMV	hypothetical protein. /gene=(noname26) /protein_id=YP_214035.1	29.63	81	55	2	143	222	269	348	0.002	36.6
gi|787|	206717	204624	-	NC_001347.3_gene98_CDS	Human_CMV_AD169	IRS1. /gene=(noname98) /protein_id=NP_040085.1	23.17	246	155	8	95	313	115	353	0.005	35
gi|787|	206717	204624	-	NC_001347.3_gene128_CDS	Human_CMV_AD169	TRS1. /gene=(noname128) /protein_id=NP_040122.1	23.17	246	155	8	95	313	115	353	0.007	34.7
gi|787|	206717	204624	-	NC_006150.1_gene44_CDS1	Macaque_CMV	rh50. /gene=(noname44) /protein_id=YP_068144.1	22.22	126	94	2	89	214	24	145	0.009	34.3
gi|787|	206717	204624	-	NC_002794.1_gene36_CDS	Tupaia_HV	T23. /gene=(noname36) /protein_id=NP_116367.1	26.5	117	67	4	111	210	24	138	0.011	33.9
gi|787|	206717	204624	-	NC_006150.1_gene52_CDS1	Macaque_CMV	rh60. /gene=(noname52) /protein_id=YP_068154.1	19.38	227	171	6	173	390	18	241	0.025	32.7
gi|787|	206717	204624	-	NC_006150.1_gene35_CDS	Macaque_CMV	rh40. /gene=(noname35) /protein_id=YP_068134.1	26.92	78	54	2	136	210	63	140	0.025	32.7
gi|787|	206717	204624	-	NC_003521.1_gene36_CDS	Chimp_CMV	viral cell death suppressor UL36. /gene=(noname36) /protein_id=NP_612680.1	28.57	70	46	2	145	214	70	135	0.025	32.7
gi|787|	206717	204624	-	NC_003521.1_gene29_CDS	Chimp_CMV	UL29. /gene=(noname29) /protein_id=NP_612673.1	20.82	269	197	7	104	360	53	317	0.025	32.7
gi|787|	206717	204624	-	NC_003521.1_gene141_CDS	Chimp_CMV	transcriptional transactivator TRS1. /gene=(noname141) /protein_id=NP_612807.1	19.72	142	94	2	95	217	83	223	0.043	32
gi|787|	206717	204624	-	NC_003521.1_gene111_CDS	Chimp_CMV	transcriptional transactivator IRS1. /gene=(noname111) /protein_id=NP_612775.1	19.72	142	94	2	95	217	83	223	0.043	32
gi|787|	206717	204624	-	NC_003521.1_gene41_CDS	Chimp_CMV	tegument protein UL43. /gene=(noname41) /protein_id=NP_612686.1	23.53	102	70	3	99	196	109	206	0.096	30.8
gi|798|	202750	201275	-	AF232689.2_gene131_CDS	Rat_CMV	pr138. /gene=r138 /protein_id=AAF99233.1	20.19	208	115	7	182	377	216	384	0.022	32.3
gi|807|	198233	197988	-	NC_002794.1_gene13_CDS	Tupaia_HV	t13.1. /gene=(noname13) /protein_id=NP_116343.1	36	50	31	1	24	73	51	99	0.0001	36.2
gi|821|	194814	194632	-	AF232689.2_gene150_CDS	Rat_CMV	pr152.2. /gene=r152.2 /protein_id=AAF99251.1	30.95	42	29	0	14	55	223	264	0.093	26.6
gi|836|	191853	191656	-	NC_002794.1_gene76_CDS	Tupaia_HV	t60. /gene=(noname76) /protein_id=NP_116414.1	46.88	32	14	1	10	38	30	61	0.004	31.2
gi|836|	191853	191656	-	AF232689.2_gene11_CDS	Rat_CMV	pr23.1. /gene=r23.1 /protein_id=AAF99120.1	38.24	34	21	0	10	43	115	148	0.005	30.8
gi|836|	191853	191656	-	NC_002794.1_gene44_CDS	Tupaia_HV	T29.1. /gene=(noname44) /protein_id=NP_116376.1	44.83	29	16	0	17	45	97	125	0.043	27.7
gi|836|	191853	191656	-	AF232689.2_gene51_CDS	Rat_CMV	pR69. /gene=R69 /protein_id=AAF99155.1	30.61	49	33	1	14	62	165	212	0.056	27.3
gi|847|	189260	188292	-	NC_002794.1_gene122_CDS	Tupaia_HV	T122. /gene=(noname122) /protein_id=NP_116478.1	44.71	255	137	2	14	267	134	385	3e-61	227
gi|847|	189260	188292	-	NC_001347.3_gene87_CDS1	Human_CMV_AD169	IE2. /gene=(noname87) /protein_id=NP_783796.1	41.04	251	145	2	14	263	303	551	2e-53	201
gi|847|	189260	188292	-	NC_003521.1_gene83_CDS1	Chimp_CMV	immediate-early transcriptional regulator UL122. /gene=(noname83) /protein_id=NP_612745.1	41.67	228	132	1	37	263	343	570	4e-52	196
gi|847|	189260	188292	-	AF232689.2_gene117_CDS	Rat_CMV	pR122-EX5. /gene=R122-EX5 /protein_id=AAF99220.1	43.5	177	100	0	87	263	295	471	8e-43	166
gi|856|	187681	186635	-	NC_002794.1_gene121_CDS2	Tupaia_HV	t121.4. /gene=(noname121) /protein_id=NP_116476.1	27.32	194	114	9	91	269	30	211	8e-09	53.1
gi|856|	187681	186635	-	AF232689.2_gene111_CDS	Rat_CMV	pr119.5. /gene=r119.5 /protein_id=AAF99214.1	25	184	111	8	102	268	54	227	0.001	35.8
gi|861|	185591	185103	-	NC_004065.1_gene91_CDS	Mouse_CMV	Putative glycoprotein. /gene=(noname91) /protein_id=YP_214116.1	38.54	96	43	5	67	157	87	171	5e-08	48.9
gi|861|	185591	185103	-	NC_002794.1_gene119_CDS	Tupaia_HV	t121. /gene=(noname119) /protein_id=NP_116472.1	30.1	103	60	4	67	158	35	136	1e-05	41.2
gi|861|	185591	185103	-	AF232689.2_gene107_CDS	Rat_CMV	pr119.1. /gene=r119.1 /protein_id=AAF99210.1	31.4	86	50	3	72	157	32	108	0.002	33.5
gi|863|	184467	184225	-	AF232689.2_gene106_CDS	Rat_CMV	pR118. /gene=R118 /protein_id=AAF99209.1	28.81	59	38	2	16	71	10	67	0.042	27.7
gi|863|	184467	184225	-	NC_003521.1_gene80_CDS	Chimp_CMV	glycoprotein UL119. /gene=(noname80) /protein_id=NP_612742.1	33.33	45	27	1	20	61	119	163	0.095	26.6
gi|870|	182494	182216	-	NC_001347.3_gene83_CDS4	Human_CMV_AD169	UL117. /gene=(noname83) /protein_id=NP_040054.1	30.77	39	27	0	39	77	380	418	0.0002	35.8
gi|870|	182494	182216	-	NC_006150.1_gene123_CDS3	Macaque_CMV	rh150. /gene=(noname123) /protein_id=YP_068240.1	32.43	37	25	0	39	75	334	370	0.0002	35.4
gi|870|	182494	182216	-	NC_003521.1_gene79_CDS4	Chimp_CMV	UL117. /gene=(noname79) /protein_id=NP_612741.1	27.03	37	27	0	39	75	394	430	0.0006	33.9
gi|870|	182494	182216	-	NC_002794.1_gene115_CDS	Tupaia_HV	T117. /gene=(noname115) /protein_id=NP_116468.1	29.41	34	24	0	42	75	350	383	0.012	29.6
gi|871|	182777	182202	-	NC_006150.1_gene123_CDS3	Macaque_CMV	rh150. /gene=(noname123) /protein_id=YP_068240.1	36.13	119	71	2	17	135	223	336	6e-14	68.9
gi|871|	182777	182202	-	NC_003521.1_gene79_CDS4	Chimp_CMV	UL117. /gene=(noname79) /protein_id=NP_612741.1	30.28	142	94	1	17	158	283	419	2e-13	67.4
gi|871|	182777	182202	-	NC_001347.3_gene83_CDS4	Human_CMV_AD169	UL117. /gene=(noname83) /protein_id=NP_040054.1	28.86	149	87	3	17	158	269	405	2e-13	67
gi|871|	182777	182202	-	AF232689.2_gene105_CDS	Rat_CMV	pr117. /gene=r117 /protein_id=AAF99208.1	34.72	72	40	2	5	69	248	319	0.0006	35.8
gi|871|	182777	182202	-	NC_002794.1_gene115_CDS	Tupaia_HV	T117. /gene=(noname115) /protein_id=NP_116468.1	22.05	127	82	2	10	135	239	349	0.019	30.8
gi|872|	182183	182001	-	NC_006150.1_gene8_CDS	Macaque_CMV	rh10. /gene=(noname8) /protein_id=YP_068104.1	31.25	48	33	0	11	58	168	215	0.093	26.6
gi|876|	181994	181146	-	NC_002794.1_gene114_CDS	Tupaia_HV	t116. /gene=(noname114) /protein_id=NP_116467.1	22.69	260	181	6	28	275	52	303	2e-06	45.1
gi|876|	181994	181146	-	NC_004065.1_gene87_CDS3	Mouse_CMV	Serine-alanine-rich glycoprotein. /gene=(noname87) /protein_id=YP_214111.1	25.09	279	168	10	26	279	367	629	3e-06	44.3
gi|876|	181994	181146	-	NC_004065.1_gene128_CDS	Mouse_CMV	Threonine-serine-rich glycoprotein of MGP family m145. /gene=(noname128) /protein_id=YP_214154.1	21.79	179	130	2	18	194	130	300	2e-05	41.2
gi|876|	181994	181146	-	NC_001347.3_gene83_CDS3	Human_CMV_AD169	UL116. /gene=(noname83) /protein_id=NP_783794.1	23.21	293	179	12	2	275	28	293	0.0002	38.5
gi|876|	181994	181146	-	NC_006150.1_gene123_CDS1	Macaque_CMV	rh148. /gene=(noname123) /protein_id=YP_068238.1	24.18	153	105	2	67	214	35	181	0.0006	36.6
gi|876|	181994	181146	-	NC_006150.1_gene123_CDS1	Macaque_CMV	rh148. /gene=(noname123) /protein_id=YP_068238.1	17.73	141	116	0	17	157	16	156	0.005	33.5
gi|876|	181994	181146	-	NC_004065.1_gene80_CDS1	Mouse_CMV	hypothetical protein. /gene=(noname80) /protein_id=YP_214103.1	25.16	155	98	5	10	156	171	315	0.001	35.4
gi|876|	181994	181146	-	NC_003521.1_gene5_CDS	Chimp_CMV	glycoprotein TRL13. /gene=(noname5) /protein_id=NP_612647.1	24.36	156	107	2	20	175	31	175	0.002	34.7
gi|876|	181994	181146	-	NC_006150.1_gene181_CDS	Macaque_CMV	rh220. /gene=(noname181) /protein_id=YP_068307.1	24.39	123	76	2	111	231	10	117	0.015	32
gi|876|	181994	181146	-	NC_006150.1_gene144_CDS	Macaque_CMV	rh173. /gene=(noname144) /protein_id=YP_068262.1	28.69	122	80	4	20	137	65	183	0.097	29.3
gi|878|	181101	180325	-	NC_002794.1_gene113_CDS2	Tupaia_HV	T115. /gene=(noname113) /protein_id=NP_116466.1	40.96	188	107	3	69	255	138	322	5e-41	159
gi|878|	181101	180325	-	NC_001347.3_gene83_CDS2	Human_CMV_AD169	UL115. /gene=(noname83) /protein_id=NP_783793.1	42.48	153	78	4	73	218	83	232	2e-29	121
gi|878|	181101	180325	-	NC_004065.1_gene87_CDS2	Mouse_CMV	Glycoprotein L. /gene=(noname87) /protein_id=YP_214110.1	36	200	116	6	22	217	35	226	8e-29	119
gi|878|	181101	180325	-	AF232689.2_gene103_CDS	Rat_CMV	pR115. /gene=R115 /protein_id=AAF99206.1	40.48	168	93	4	72	237	130	292	1e-28	118
gi|878|	181101	180325	-	NC_006150.1_gene122_CDS2	Macaque_CMV	rh147. /gene=(noname122) /protein_id=YP_068237.1	41.01	178	86	5	55	215	31	206	9e-28	115
gi|878|	181101	180325	-	NC_003521.1_gene79_CDS2	Chimp_CMV	envelope glycoprotein UL115. /gene=(noname79) /protein_id=NP_612739.1	33.33	243	121	8	43	250	23	259	3e-27	114
gi|881|	180259	179168	-	NC_004065.1_gene87_CDS1	Mouse_CMV	Uracil DNA glycosylase homolog. /gene=(noname87) /protein_id=YP_214109.1	56.55	168	66	2	1	161	1	168	3e-48	184
gi|881|	180259	179168	-	AF232689.2_gene102_CDS	Rat_CMV	pR114. /gene=R114 /protein_id=AAF99205.1	52.44	164	75	1	1	161	1	164	4e-46	177
gi|881|	180259	179168	-	NC_002794.1_gene113_CDS1	Tupaia_HV	T114. /gene=(noname113) /protein_id=NP_116465.1	55.56	162	70	2	1	161	1	161	6e-45	173
gi|881|	180259	179168	-	NC_003521.1_gene79_CDS1	Chimp_CMV	uracil-DNA glycosylase UL114. /gene=(noname79) /protein_id=NP_612738.1	50.93	161	77	1	1	161	1	159	2e-41	161
gi|881|	180259	179168	-	NC_006150.1_gene122_CDS1	Macaque_CMV	rh146. /gene=(noname122) /protein_id=YP_068236.1	48.45	161	81	1	1	161	1	159	3e-40	157
gi|881|	180259	179168	-	NC_001347.3_gene83_CDS1	Human_CMV_AD169	UL114. /gene=(noname83) /protein_id=NP_040051.1	50.31	161	78	1	1	161	1	159	4e-39	154
gi|887|	177337	177083	-	NC_002794.1_gene111_CDS	Tupaia_HV	t111.3. /gene=(noname111) /protein_id=NP_116463.1	37.84	74	35	2	17	84	7	75	0.0008	33.5
gi|887|	177337	177083	-	NC_002794.1_gene113_CDS2	Tupaia_HV	T115. /gene=(noname113) /protein_id=NP_116466.1	32.5	40	26	1	8	47	29	67	0.055	27.3
gi|887|	177337	177083	-	NC_006150.1_gene82_CDS	Macaque_CMV	rh95. /gene=(noname82) /protein_id=YP_068188.1	44.44	27	15	0	30	56	121	147	0.093	26.6
gi|934|	165345	164764	-	NC_001347.3_gene92_CDS	Human_CMV_AD169	RL13. /gene=(noname92) /protein_id=NP_899640.1	25.61	82	60	1	27	108	39	119	0.075	28.9
gi|934|	165345	164764	-	NC_001347.3_gene6_CDS1	Human_CMV_AD169	RL13. /gene=(noname6) /protein_id=NP_899639.1	25.61	82	60	1	27	108	39	119	0.075	28.9
gi|938|	164160	162067	-	NC_006150.1_gene118_CDS2	Macaque_CMV	rh141. /gene=(noname118) /protein_id=YP_068232.1	47.43	622	310	6	1	618	1	609	4e-155	540
gi|938|	164160	162067	-	NC_001347.3_gene79_CDS2	Human_CMV_AD169	UL104. /gene=(noname79) /protein_id=NP_040039.1	46.52	690	331	11	1	663	1	679	2e-153	534
gi|938|	164160	162067	-	NC_003521.1_gene76_CDS2	Chimp_CMV	DNA packaging protein UL104. /gene=(noname76) /protein_id=NP_612735.1	47.43	643	314	8	1	627	1	635	3e-152	530
gi|938|	164160	162067	-	NC_002794.1_gene103_CDS2	Tupaia_HV	T104. /gene=(noname103) /protein_id=NP_116453.1	46.04	669	343	5	1	661	1	659	3e-151	527
gi|938|	164160	162067	-	NC_004065.1_gene80_CDS2	Mouse_CMV	Structural protein. /gene=(noname80) /protein_id=YP_214104.1	43.66	623	325	8	1	619	1	601	2e-124	438
gi|938|	164160	162067	-	AF232689.2_gene90_CDS	Rat_CMV	pR104. /gene=R104 /protein_id=AAF99193.1	41.49	629	330	10	1	617	1	603	2e-119	421
gi|939|	162104	161307	-	NC_002794.1_gene103_CDS1	Tupaia_HV	T103. /gene=(noname103) /protein_id=NP_116452.1	44.2	181	98	3	2	182	6	183	2e-38	150
gi|939|	162104	161307	-	AF232689.2_gene89_CDS	Rat_CMV	pR103. /gene=R103 /protein_id=AAF99192.1	41.11	180	103	3	2	181	5	181	9e-34	135
gi|939|	162104	161307	-	NC_004065.1_gene80_CDS1	Mouse_CMV	hypothetical protein. /gene=(noname80) /protein_id=YP_214103.1	37.57	181	110	3	2	182	5	182	1e-31	128
gi|939|	162104	161307	-	NC_006150.1_gene118_CDS1	Macaque_CMV	rh140. /gene=(noname118) /protein_id=YP_068231.1	39.13	184	109	3	1	183	13	194	1e-29	121
gi|939|	162104	161307	-	NC_001347.3_gene79_CDS1	Human_CMV_AD169	UL103. /gene=(noname79) /protein_id=NP_040038.1	36.61	183	113	3	2	183	4	184	6e-25	106
gi|939|	162104	161307	-	NC_003521.1_gene76_CDS1	Chimp_CMV	tegument protein UL103. /gene=(noname76) /protein_id=NP_612734.1	36.41	184	114	3	2	184	4	185	1e-24	105
gi|941|	160718	160551	-	NC_003521.1_gene79_CDS4	Chimp_CMV	UL117. /gene=(noname79) /protein_id=NP_612741.1	30.77	52	29	1	6	50	202	253	0.032	28.1
gi|947|	159272	158958	-	AF232689.2_gene75_CDS	Rat_CMV	pr90. /gene=r90 /protein_id=AAF99178.1	24.19	62	38	1	36	88	186	247	0.075	27.3
gi|951|	158578	157529	-	NC_002794.1_gene101_CDS1	Tupaia_HV	T100. /gene=(noname101) /protein_id=NP_116448.1	59.17	338	137	1	1	337	1	338	2e-127	447
gi|951|	158578	157529	-	NC_001347.3_gene77_CDS	Human_CMV_AD169	UL100. /gene=(noname77) /protein_id=NP_040035.1	53.47	331	153	1	1	330	1	331	4e-110	389
gi|951|	158578	157529	-	NC_004065.1_gene78_CDS	Mouse_CMV	Glycoprotein M or integral membrane protein. /gene=(noname78) /protein_id=YP_214101.1	49.57	345	171	3	1	343	25	368	3e-108	383
gi|951|	158578	157529	-	NC_003521.1_gene74_CDS	Chimp_CMV	envelope glycoprotein UL100. /gene=(noname74) /protein_id=NP_612732.1	51.59	345	166	1	1	344	1	345	3e-108	383
gi|951|	158578	157529	-	NC_006150.1_gene116_CDS	Macaque_CMV	rh138. /gene=(noname116) /protein_id=YP_068229.1	47.08	342	180	1	1	341	1	342	4e-101	359
gi|951|	158578	157529	-	AF232689.2_gene87_CDS	Rat_CMV	pR100. /gene=R100 /protein_id=AAF99190.1	46.55	348	180	3	1	343	1	347	1e-99	355
gi|951|	158578	157529	-	NC_006150.1_gene163_CDS	Macaque_CMV	rh196. /gene=(noname163) /protein_id=YP_068285.1	35.71	56	32	2	207	261	139	191	0.057	30.4
gi|957|	155860	155639	-	NC_006150.1_gene114_CDS	Macaque_CMV	rh135. /gene=(noname114) /protein_id=YP_068226.1	50	52	26	0	15	66	57	108	3e-07	44.7
gi|957|	155860	155639	-	NC_002794.1_gene80_CDS1	Tupaia_HV	T69. /gene=(noname80) /protein_id=NP_116418.1	41.07	56	30	3	10	64	143	196	0.0008	33.5
gi|957|	155860	155639	-	NC_002794.1_gene2_CDS	Tupaia_HV	T2. /gene=(noname2) /protein_id=NP_116331.1	37.21	43	25	1	2	42	441	483	0.001	32.7
gi|957|	155860	155639	-	NC_002794.1_gene94_CDS1	Tupaia_HV	T87. /gene=(noname94) /protein_id=NP_116436.1	33.87	62	34	1	12	73	395	449	0.006	30.4
gi|957|	155860	155639	-	NC_004065.1_gene87_CDS3	Mouse_CMV	Serine-alanine-rich glycoprotein. /gene=(noname87) /protein_id=YP_214111.1	36.59	41	26	0	5	45	221	261	0.032	28.1
gi|957|	155860	155639	-	NC_002794.1_gene111_CDS	Tupaia_HV	t111.3. /gene=(noname111) /protein_id=NP_116463.1	28.3	53	38	0	3	55	136	188	0.055	27.3
gi|957|	155860	155639	-	NC_002794.1_gene111_CDS	Tupaia_HV	t111.3. /gene=(noname111) /protein_id=NP_116463.1	29.41	51	34	1	8	56	131	181	0.071	26.9
gi|957|	155860	155639	-	NC_002794.1_gene118_CDS2	Tupaia_HV	t121.1. /gene=(noname118) /protein_id=NP_116473.1	30.77	52	36	0	4	55	300	351	0.071	26.9
gi|962|	155230	154124	-	AF232689.2_gene82_CDS	Rat_CMV	pr95.1. /gene=r95.1 /protein_id=AAF99185.1	37.5	96	56	2	275	368	1	94	4e-08	50.8
gi|965|	153570	153154	-	NC_003521.1_gene140_CDS1	Chimp_CMV	US34. /gene=(noname140) /protein_id=NP_612805.1	33.93	56	35	1	22	77	31	84	0.044	28.9
gi|974|	151166	150081	-	NC_002794.1_gene95_CDS1	Tupaia_HV	T89. /gene=(noname95) /protein_id=NP_116438.1	62.78	309	111	2	1	305	1	309	1e-109	388
gi|974|	151166	150081	-	NC_001347.3_gene72_CDS	Human_CMV_AD169	UL89. /gene=(noname72) /protein_id=NP_040024.1	58.71	310	120	3	1	305	1	307	2e-102	364
gi|974|	151166	150081	-	NC_004065.1_gene74_CDS	Mouse_CMV	Conserved herpesvirus spliced gene. /gene=(noname74) /protein_id=YP_214095.1	59.26	297	118	2	1	294	1	297	7e-102	362
gi|974|	151166	150081	-	NC_003521.1_gene69_CDS	Chimp_CMV	DNA packaging protein UL89. /gene=(noname69) /protein_id=NP_612722.1	58.03	305	128	0	1	305	1	305	1e-101	361
gi|974|	151166	150081	-	AF232689.2_gene80_CDS	Rat_CMV	pR89. /gene=R89-EX1 /protein_id=AAF99183.1	59.09	286	115	2	10	293	10	295	3e-98	350
gi|975|	150105	149875	-	NC_001347.3_gene65_CDS1	Human_CMV_AD169	UL80. /gene=(noname65) /protein_id=NP_040014.1	34.88	43	23	1	26	68	295	332	0.003	31.6
gi|975|	150105	149875	-	NC_004065.1_gene1_CDS	Mouse_CMV	hypothetical protein. /gene=(noname1) /protein_id=YP_214009.1	37.84	37	23	0	19	55	39	75	0.019	28.9
gi|975|	150105	149875	-	NC_002794.1_gene115_CDS	Tupaia_HV	T117. /gene=(noname115) /protein_id=NP_116468.1	43.59	39	21	1	19	56	183	221	0.043	27.7
gi|975|	150105	149875	-	NC_002794.1_gene2_CDS	Tupaia_HV	T2. /gene=(noname2) /protein_id=NP_116331.1	31.88	69	35	2	19	76	573	640	0.043	27.7
gi|975|	150105	149875	-	NC_002794.1_gene107_CDS1	Tupaia_HV	t108. /gene=(noname107) /protein_id=NP_116457.1	35	60	30	3	5	56	39	97	0.056	27.3
gi|975|	150105	149875	-	NC_002794.1_gene67_CDS	Tupaia_HV	T48. /gene=(noname67) /protein_id=NP_116401.1	41.18	34	20	0	6	39	2219	2252	0.056	27.3
gi|975|	150105	149875	-	NC_002794.1_gene99_CDS	Tupaia_HV	T97. /gene=(noname99) /protein_id=NP_116445.1	30.36	56	38	1	9	64	95	149	0.073	26.9
gi|975|	150105	149875	-	NC_004065.1_gene17_CDS	Mouse_CMV	hypothetical protein. /gene=(noname17) /protein_id=YP_214026.1	36.67	60	28	4	7	65	249	299	0.073	26.9
gi|975|	150105	149875	-	NC_003521.1_gene127_CDS	Chimp_CMV	US18. /gene=(noname127) /protein_id=NP_612791.1	38.64	44	18	2	19	62	5	39	0.096	26.6
gi|979|	148579	148226	-	NC_002794.1_gene80_CDS1	Tupaia_HV	T69. /gene=(noname80) /protein_id=NP_116418.1	35.82	67	36	3	49	114	149	209	0.043	28.5
gi|981|	148120	147485	-	AF232689.2_gene6_CDS	Rat_CMV	pr4.1. /gene=r4.1 /protein_id=AAF99115.1	32.93	82	47	1	125	198	23	104	0.002	34.3
gi|988|	146012	144798	-	NC_002794.1_gene95_CDS1	Tupaia_HV	T89. /gene=(noname95) /protein_id=NP_116438.1	76.86	376	86	1	29	404	299	673	3e-171	593
gi|988|	146012	144798	-	NC_001347.3_gene72_CDS	Human_CMV_AD169	UL89. /gene=(noname72) /protein_id=NP_040024.1	71.09	377	105	3	29	402	297	672	4e-163	565
gi|988|	146012	144798	-	AF232689.2_gene74_CDS	Rat_CMV	pR89. /gene=R89-EX2 /protein_id=AAF99177.1	73.15	365	97	1	29	393	1	364	2e-162	563
gi|988|	146012	144798	-	NC_003521.1_gene69_CDS	Chimp_CMV	DNA packaging protein UL89. /gene=(noname69) /protein_id=NP_612722.1	71	369	104	2	29	394	295	663	1e-161	560
gi|990|	144397	144080	-	AF232689.2_gene82_CDS	Rat_CMV	pr95.1. /gene=r95.1 /protein_id=AAF99185.1	34.29	35	23	0	11	45	570	604	0.077	27.3
gi|1006|	138904	138161	-	NC_002794.1_gene93_CDS	Tupaia_HV	T86. /gene=(noname93) /protein_id=NP_116435.1	52.68	224	106	0	24	247	498	721	5e-61	226
gi|1006|	138904	138161	-	NC_003521.1_gene67_CDS	Chimp_CMV	major capsid protein UL86. /gene=(noname67) /protein_id=NP_612719.1	47.01	234	122	2	15	247	470	702	8e-53	198
gi|1006|	138904	138161	-	NC_001347.3_gene70_CDS	Human_CMV_AD169	UL86. /gene=(noname70) /protein_id=NP_040021.1	44.44	234	129	1	15	247	469	702	2e-49	187
gi|1006|	138904	138161	-	NC_006150.1_gene101_CDS1	Macaque_CMV	rh118. /gene=(noname101) /protein_id=YP_068211.1	44.93	227	124	1	22	247	476	702	2e-48	184
gi|1006|	138904	138161	-	AF232689.2_gene71_CDS	Rat_CMV	pR86. /gene=R86 /protein_id=AAF99174.1	42.06	233	135	0	15	247	471	703	3e-48	183
gi|1007|	140276	136227	-	NC_002794.1_gene93_CDS	Tupaia_HV	T86. /gene=(noname93) /protein_id=NP_116435.1	58.11	666	254	5	705	1347	722	1385	0	777
gi|1007|	140276	136227	-	NC_002794.1_gene93_CDS	Tupaia_HV	T86. /gene=(noname93) /protein_id=NP_116435.1	62.32	475	177	2	1	474	1	474	6e-173	600
gi|1007|	140276	136227	-	NC_006150.1_gene101_CDS1	Macaque_CMV	rh118. /gene=(noname101) /protein_id=YP_068211.1	57.28	646	265	5	707	1348	705	1343	0	742
gi|1007|	140276	136227	-	NC_006150.1_gene101_CDS1	Macaque_CMV	rh118. /gene=(noname101) /protein_id=YP_068211.1	60.81	472	183	1	1	472	1	470	6e-171	593
gi|1007|	140276	136227	-	NC_003521.1_gene67_CDS	Chimp_CMV	major capsid protein UL86. /gene=(noname67) /protein_id=NP_612719.1	53.87	685	274	5	705	1348	703	1386	0	741
gi|1007|	140276	136227	-	NC_003521.1_gene67_CDS	Chimp_CMV	major capsid protein UL86. /gene=(noname67) /protein_id=NP_612719.1	61.1	473	180	2	1	472	1	470	4e-172	597
gi|1007|	140276	136227	-	NC_001347.3_gene70_CDS	Human_CMV_AD169	UL86. /gene=(noname70) /protein_id=NP_040021.1	55.09	668	272	5	707	1348	705	1370	0	734
gi|1007|	140276	136227	-	NC_001347.3_gene70_CDS	Human_CMV_AD169	UL86. /gene=(noname70) /protein_id=NP_040021.1	61.44	472	180	1	1	472	1	470	1e-173	602
gi|1007|	140276	136227	-	AF232689.2_gene71_CDS	Rat_CMV	pR86. /gene=R86 /protein_id=AAF99174.1	56	650	276	5	705	1348	704	1349	0	724
gi|1007|	140276	136227	-	AF232689.2_gene71_CDS	Rat_CMV	pR86. /gene=R86 /protein_id=AAF99174.1	62.21	471	176	1	2	472	3	471	2e-170	592
gi|1010|	135946	135035	-	NC_006150.1_gene98_CDS2	Macaque_CMV	rh117. /gene=(noname98) /protein_id=YP_068210.1	53.57	308	138	2	1	303	1	308	6e-88	315
gi|1010|	135946	135035	-	NC_001347.3_gene69_CDS	Human_CMV_AD169	UL85. /gene=(noname69) /protein_id=NP_040020.1	55.59	304	133	2	1	303	4	306	1e-87	314
gi|1010|	135946	135035	-	NC_003521.1_gene66_CDS	Chimp_CMV	capsid protein UL85. /gene=(noname66) /protein_id=NP_612718.1	55.92	304	130	3	1	303	4	304	4e-87	313
gi|1010|	135946	135035	-	NC_004065.1_gene67_CDS	Mouse_CMV	hypothetical protein. /gene=(noname67) /protein_id=YP_214087.1	52.24	312	139	4	1	303	1	311	6e-85	305
gi|1010|	135946	135035	-	NC_002794.1_gene92_CDS	Tupaia_HV	T85. /gene=(noname92) /protein_id=NP_116434.1	53.77	305	137	2	2	303	5	308	1e-84	305
gi|1010|	135946	135035	-	AF232689.2_gene70_CDS	Rat_CMV	pR85. /gene=R85 /protein_id=AAF99173.1	50.49	309	146	4	1	303	1	308	6e-80	289
gi|1012|	134737	133286	-	NC_002794.1_gene91_CDS	Tupaia_HV	T84. /gene=(noname91) /protein_id=NP_116433.1	26.17	386	245	11	83	435	87	465	1e-19	89.7
gi|1012|	134737	133286	-	NC_001347.3_gene68_CDS	Human_CMV_AD169	UL84. /gene=(noname68) /protein_id=NP_040019.1	25.63	394	242	15	81	439	185	562	2e-16	79
gi|1012|	134737	133286	-	NC_003521.1_gene65_CDS	Chimp_CMV	UL84. /gene=(noname65) /protein_id=NP_612717.1	24.76	420	245	12	74	439	150	552	5e-16	77.8
gi|1012|	134737	133286	-	NC_006150.1_gene98_CDS1	Macaque_CMV	rh114. /gene=(noname98) /protein_id=YP_068207.1	24.29	317	219	11	81	391	129	430	2e-13	68.9
gi|1012|	134737	133286	-	AF232689.2_gene69_CDS	Rat_CMV	pR84. /gene=R84 /protein_id=AAF99172.1	35.53	76	47	2	332	407	352	425	4e-05	41.6
gi|1012|	134737	133286	-	NC_004065.1_gene64_CDS	Mouse_CMV	Upper matrix phosphoprotein. /gene=(noname64) /protein_id=YP_214084.1	31.75	63	41	2	330	392	313	373	0.083	30.4
gi|1015|	133058	131361	-	NC_002794.1_gene90_CDS	Tupaia_HV	T82. /gene=(noname90) /protein_id=NP_116432.1	30.12	322	206	8	60	367	101	417	4e-36	144
gi|1015|	133058	131361	-	NC_003521.1_gene63_CDS	Chimp_CMV	pp71 upper matrix phosphoprotein UL82. /gene=(noname63) /protein_id=NP_612715.1	26.92	338	237	7	11	344	36	367	9e-30	123
gi|1015|	133058	131361	-	NC_001347.3_gene66_CDS	Human_CMV_AD169	UL82. /gene=(noname66) /protein_id=NP_040017.1	26.56	305	212	9	41	339	67	365	2e-23	102
gi|1015|	133058	131361	-	NC_003521.1_gene64_CDS	Chimp_CMV	pp65 lower matrix phosphoprotein UL83. /gene=(noname64) /protein_id=NP_612716.1	23.21	336	239	7	18	344	31	356	5e-23	101
gi|1015|	133058	131361	-	AF232689.2_gene67_CDS	Rat_CMV	pR82. /gene=R82 /protein_id=AAF99170.1	26.44	348	231	10	11	346	25	359	8e-23	100
gi|1015|	133058	131361	-	NC_006150.1_gene94_CDS	Macaque_CMV	rh110. /gene=(noname94) /protein_id=YP_068203.1	29.08	251	157	9	99	339	118	357	8e-23	100
gi|1015|	133058	131361	-	NC_001347.3_gene67_CDS	Human_CMV_AD169	UL83. /gene=(noname67) /protein_id=NP_040018.1	23.05	334	238	7	20	344	33	356	7e-21	94
gi|1015|	133058	131361	-	NC_006150.1_gene96_CDS	Macaque_CMV	rh112. /gene=(noname96) /protein_id=YP_068205.1	24.55	330	227	9	23	344	36	351	1e-18	86.7
gi|1015|	133058	131361	-	NC_004065.1_gene66_CDS	Mouse_CMV	Early nuclear nonstructural protein. /gene=(noname66) /protein_id=YP_214086.1	25.14	346	239	8	7	344	19	352	3e-16	78.6
gi|1015|	133058	131361	-	NC_004065.1_gene64_CDS	Mouse_CMV	Upper matrix phosphoprotein. /gene=(noname64) /protein_id=YP_214084.1	24.24	363	232	14	8	343	22	368	8e-15	73.9
gi|1015|	133058	131361	-	NC_006150.1_gene95_CDS	Macaque_CMV	rh111. /gene=(noname95) /protein_id=YP_068204.1	23.56	331	235	9	20	343	33	352	1e-14	73.2
gi|1015|	133058	131361	-	NC_004065.1_gene65_CDS	Mouse_CMV	Lower matrix phosphoprotein. /gene=(noname65) /protein_id=YP_214085.1	23.89	314	222	8	39	345	55	358	2e-13	69.3
gi|1015|	133058	131361	-	AF232689.2_gene69_CDS	Rat_CMV	pR84. /gene=R84 /protein_id=AAF99172.1	22.49	369	239	9	7	342	50	404	1e-11	63.2
gi|1015|	133058	131361	-	AF232689.2_gene68_CDS	Rat_CMV	pR83. /gene=R83 /protein_id=AAF99171.1	22.92	301	218	7	41	338	53	342	4e-08	51.6
gi|1019|	131141	129576	-	NC_002794.1_gene90_CDS	Tupaia_HV	T82. /gene=(noname90) /protein_id=NP_116432.1	22.55	377	236	12	27	367	53	409	5e-11	61.2
gi|1019|	131141	129576	-	NC_006150.1_gene94_CDS	Macaque_CMV	rh110. /gene=(noname94) /protein_id=YP_068203.1	23.69	287	204	10	80	365	103	375	2e-09	55.8
gi|1019|	131141	129576	-	NC_004065.1_gene65_CDS	Mouse_CMV	Lower matrix phosphoprotein. /gene=(noname65) /protein_id=YP_214085.1	30.43	115	80	0	207	321	218	332	2e-08	52.4
gi|1019|	131141	129576	-	AF232689.2_gene67_CDS	Rat_CMV	pR82. /gene=R82 /protein_id=AAF99170.1	24.79	363	236	15	18	363	32	374	2e-07	48.9
gi|1019|	131141	129576	-	NC_001347.3_gene66_CDS	Human_CMV_AD169	UL82. /gene=(noname66) /protein_id=NP_040017.1	21.3	385	239	11	9	361	31	383	7e-07	47.4
gi|1019|	131141	129576	-	AF232689.2_gene68_CDS	Rat_CMV	pR83. /gene=R83 /protein_id=AAF99171.1	20.88	297	216	6	30	321	41	323	2e-06	46.2
gi|1019|	131141	129576	-	NC_001347.3_gene67_CDS	Human_CMV_AD169	UL83. /gene=(noname67) /protein_id=NP_040018.1	21.52	381	246	15	20	380	33	380	2e-06	45.8
gi|1019|	131141	129576	-	NC_003521.1_gene63_CDS	Chimp_CMV	pp71 upper matrix phosphoprotein UL82. /gene=(noname63) /protein_id=NP_612715.1	21.61	361	224	13	30	361	50	380	2e-06	45.8
gi|1019|	131141	129576	-	NC_006150.1_gene96_CDS	Macaque_CMV	rh112. /gene=(noname96) /protein_id=YP_068205.1	20.24	336	234	9	38	360	49	363	5e-06	44.7
gi|1019|	131141	129576	-	NC_004065.1_gene66_CDS	Mouse_CMV	Early nuclear nonstructural protein. /gene=(noname66) /protein_id=YP_214086.1	26.96	115	81	2	245	358	250	362	1e-05	43.1
gi|1019|	131141	129576	-	NC_003521.1_gene64_CDS	Chimp_CMV	pp65 lower matrix phosphoprotein UL83. /gene=(noname64) /protein_id=NP_612716.1	23.77	122	86	3	242	361	251	367	1e-05	43.1
gi|1019|	131141	129576	-	NC_004065.1_gene64_CDS	Mouse_CMV	Upper matrix phosphoprotein. /gene=(noname64) /protein_id=YP_214084.1	24.06	374	208	16	11	343	26	364	7e-05	40.8
gi|1019|	131141	129576	-	AF232689.2_gene69_CDS	Rat_CMV	pR84. /gene=R84 /protein_id=AAF99172.1	27.19	114	69	3	262	374	321	421	9e-05	40.4
gi|1019|	131141	129576	-	NC_006150.1_gene95_CDS	Macaque_CMV	rh111. /gene=(noname95) /protein_id=YP_068204.1	20.29	138	108	2	212	348	217	353	0.041	31.6
gi|1019|	131141	129576	-	NC_002794.1_gene91_CDS	Tupaia_HV	T84. /gene=(noname91) /protein_id=NP_116433.1	26.27	118	82	3	229	342	296	412	0.053	31.2
gi|1022|	129016	128738	-	AF232689.2_gene48_CDS	Rat_CMV	pR56. /gene=R56 /protein_id=AAC56431.1	29.76	84	45	1	9	92	414	483	0.012	29.6
gi|1022|	129016	128738	-	NC_001347.3_gene76_CDS2	Human_CMV_AD169	UL99. /gene=(noname76) /protein_id=NP_040034.1	35.19	54	28	2	2	51	16	66	0.026	28.5
gi|1028|	126812	126291	-	NC_002794.1_gene88_CDS1	Tupaia_HV	T78.1. /gene=(noname88) /protein_id=NP_116429.1	32.53	166	106	2	11	173	21	183	2e-11	60.5
gi|1028|	126812	126291	-	AF232689.2_gene82_CDS	Rat_CMV	pr95.1. /gene=r95.1 /protein_id=AAF99185.1	40.74	54	24	2	114	161	49	100	0.003	33.5
gi|1028|	126812	126291	-	NC_002794.1_gene72_CDS3	Tupaia_HV	T56. /gene=(noname72) /protein_id=NP_116410.1	42.55	47	25	1	62	106	427	473	0.083	28.5
gi|1029|	127111	126164	-	AF232689.2_gene65_CDS	Rat_CMV	pR79. /gene=R79 /protein_id=AAF99168.1	53.3	227	106	0	59	285	21	247	3e-67	246
gi|1029|	127111	126164	-	NC_004065.1_gene62_CDS	Mouse_CMV	hypothetical protein. /gene=(noname62) /protein_id=YP_214082.1	49.78	227	114	0	59	285	6	232	9e-65	238
gi|1029|	127111	126164	-	NC_002794.1_gene88_CDS2	Tupaia_HV	T79. /gene=(noname88) /protein_id=NP_116430.1	49.78	227	114	0	59	285	11	237	8e-64	235
gi|1029|	127111	126164	-	NC_001347.3_gene64_CDS	Human_CMV_AD169	UL79. /gene=(noname64) /protein_id=NP_040013.1	52.07	217	103	1	70	285	25	241	8e-64	235
gi|1029|	127111	126164	-	NC_003521.1_gene61_CDS	Chimp_CMV	UL79. /gene=(noname61) /protein_id=NP_612712.1	52.75	218	101	2	70	285	37	254	2e-63	234
gi|1029|	127111	126164	-	NC_006150.1_gene92_CDS	Macaque_CMV	rh108. /gene=(noname92) /protein_id=YP_068201.1	51.39	216	105	0	70	285	21	236	7e-63	232
gi|1030|	125798	125337	-	NC_002794.1_gene120_CDS	Tupaia_HV	t121.2. /gene=(noname120) /protein_id=NP_116474.1	36.36	77	21	5	67	143	74	122	0.053	28.9
gi|1044|	121766	119595	-	NC_002794.1_gene85_CDS	Tupaia_HV	Y75. /gene=(noname85) /protein_id=NP_116425.1	32.99	679	432	8	35	703	45	710	1e-99	356
gi|1044|	121766	119595	-	NC_003521.1_gene58_CDS	Chimp_CMV	envelope glycoprotein UL75. /gene=(noname58) /protein_id=NP_612708.1	29.48	692	443	17	39	702	72	746	9e-78	283
gi|1044|	121766	119595	-	NC_001347.3_gene61_CDS	Human_CMV_AD169	UL75. /gene=(noname61) /protein_id=NP_040009.1	29.14	700	441	20	31	702	50	722	5e-76	277
gi|1044|	121766	119595	-	NC_006150.1_gene89_CDS	Macaque_CMV	rh104. /gene=(noname89) /protein_id=YP_068197.1	28.21	677	443	21	45	703	49	700	1e-74	273
gi|1044|	121766	119595	-	NC_004065.1_gene59_CDS	Mouse_CMV	Glycoprotein H. /gene=(noname59) /protein_id=YP_214078.1	25.95	686	459	15	42	703	43	703	2e-65	242
gi|1044|	121766	119595	-	AF232689.2_gene61_CDS	Rat_CMV	pR75. /gene=R75 /protein_id=AAF99165.1	26.96	716	438	14	29	698	32	708	2e-64	239
gi|1047|	119347	119153	-	NC_003521.1_gene79_CDS4	Chimp_CMV	UL117. /gene=(noname79) /protein_id=NP_612741.1	31.11	45	31	0	3	47	65	109	0.033	28.1
gi|1051|	119143	118031	-	NC_002794.1_gene84_CDS	Tupaia_HV	T74. /gene=(noname84) /protein_id=NP_116424.1	30.3	231	132	7	40	261	113	323	9e-22	96.3
gi|1051|	119143	118031	-	NC_003521.1_gene57_CDS	Chimp_CMV	glycoprotein UL74. /gene=(noname57) /protein_id=NP_612707.1	31.28	211	128	8	33	231	94	299	3e-19	87.8
gi|1051|	119143	118031	-	NC_001347.3_gene60_CDS	Human_CMV_AD169	UL74. /gene=(noname60) /protein_id=NP_040008.1	24.47	331	225	13	31	342	79	403	1e-15	76.3
gi|1051|	119143	118031	-	NC_006150.1_gene88_CDS	Macaque_CMV	rh103. /gene=(noname88) /protein_id=YP_068196.1	26.15	218	137	10	28	235	44	247	3e-13	67.8
gi|1051|	119143	118031	-	NC_004065.1_gene58_CDS	Mouse_CMV	Putative glycoprotein. /gene=(noname58) /protein_id=YP_214077.1	24.72	271	159	12	37	273	97	356	3e-08	51.2
gi|1051|	119143	118031	-	AF232689.2_gene60_CDS	Rat_CMV	pr74. /gene=r74 /protein_id=AAF99164.1	23.89	293	190	10	38	303	100	386	6e-08	50.4
gi|1053|	117601	116528	-	NC_003521.1_gene55_CDS	Chimp_CMV	deoxyuridine triphosphatase UL72. /gene=(noname55) /protein_id=NP_612705.1	38.14	215	131	2	122	336	85	297	8e-36	142
gi|1053|	117601	116528	-	NC_006150.1_gene86_CDS	Macaque_CMV	rh101. /gene=(noname86) /protein_id=YP_068194.1	34.42	215	139	2	122	336	87	299	3e-34	137
gi|1053|	117601	116528	-	NC_001347.3_gene58_CDS	Human_CMV_AD169	UL72. /gene=(noname58) /protein_id=NP_040006.1	36.04	222	137	3	118	336	90	309	1e-33	135
gi|1053|	117601	116528	-	NC_002794.1_gene82_CDS	Tupaia_HV	T72. /gene=(noname82) /protein_id=NP_116422.1	27.59	319	194	9	26	335	8	298	2e-30	124
gi|1053|	117601	116528	-	NC_004065.1_gene56_CDS	Mouse_CMV	hypothetical protein. /gene=(noname56) /protein_id=YP_214075.1	27.91	301	189	10	41	336	73	350	6e-23	100
gi|1053|	117601	116528	-	AF232689.2_gene58_CDS	Rat_CMV	pR72. /gene=R72 /protein_id=AAF99162.1	26.24	282	187	8	58	336	42	305	1e-16	79
gi|1060|	115590	112387	-	NC_004065.1_gene54_CDS	Mouse_CMV	hypothetical protein. /gene=(noname54) /protein_id=YP_214073.1	40.39	1077	503	19	1	1057	1	958	0	732
gi|1060|	115590	112387	-	NC_003521.1_gene53_CDS	Chimp_CMV	DNA helicase-primase complex protein UL70. /gene=(noname53) /protein_id=NP_612703.1	42.05	880	437	14	1	843	1	844	1e-177	615
gi|1060|	115590	112387	-	NC_003521.1_gene53_CDS	Chimp_CMV	DNA helicase-primase complex protein UL70. /gene=(noname53) /protein_id=NP_612703.1	43.07	137	65	2	922	1057	852	976	2e-25	110
gi|1060|	115590	112387	-	NC_001347.3_gene56_CDS	Human_CMV_AD169	UL70. /gene=(noname56) /protein_id=NP_783788.1	43.01	858	422	16	1	843	1	806	2e-177	614
gi|1060|	115590	112387	-	NC_001347.3_gene56_CDS	Human_CMV_AD169	UL70. /gene=(noname56) /protein_id=NP_783788.1	52.5	120	55	2	940	1057	814	933	1e-28	120
gi|1060|	115590	112387	-	NC_006150.1_gene83_CDS2	Macaque_CMV	rh100. /gene=(noname83) /protein_id=YP_068193.1	39.82	874	432	14	1	861	39	831	1e-170	592
gi|1060|	115590	112387	-	NC_006150.1_gene83_CDS2	Macaque_CMV	rh100. /gene=(noname83) /protein_id=YP_068193.1	49.15	118	59	1	941	1057	826	943	1e-27	117
gi|1060|	115590	112387	-	NC_002794.1_gene80_CDS3	Tupaia_HV	T70. /gene=(noname80) /protein_id=NP_116420.1	47.47	613	269	7	1	580	1	593	1e-146	512
gi|1060|	115590	112387	-	NC_002794.1_gene80_CDS3	Tupaia_HV	T70. /gene=(noname80) /protein_id=NP_116420.1	39.75	239	125	7	640	865	597	829	9e-36	144
gi|1060|	115590	112387	-	NC_002794.1_gene80_CDS3	Tupaia_HV	T70. /gene=(noname80) /protein_id=NP_116420.1	49.14	116	59	0	942	1057	836	951	1e-30	127
gi|1060|	115590	112387	-	AF232689.2_gene52_CDS	Rat_CMV	pR70. /gene=R70 /protein_id=AAF99156.1	44.9	588	293	11	1	580	1	565	2e-132	465
gi|1060|	115590	112387	-	AF232689.2_gene52_CDS	Rat_CMV	pR70. /gene=R70 /protein_id=AAF99156.1	32.95	431	212	13	641	1057	563	930	3e-49	189
gi|1062|	111335	110832	-	NC_002794.1_gene67_CDS	Tupaia_HV	T48. /gene=(noname67) /protein_id=NP_116401.1	38.3	47	25	2	25	67	258	304	0.079	28.5
gi|1067|	111678	108547	-	NC_002794.1_gene80_CDS1	Tupaia_HV	T69. /gene=(noname80) /protein_id=NP_116418.1	42.2	282	145	4	365	642	241	508	3e-53	202
gi|1067|	111678	108547	-	NC_004065.1_gene52_CDS	Mouse_CMV	Similar to HCMV transactivator. /gene=(noname52) /protein_id=YP_214071.1	30.55	491	291	13	357	818	163	632	2e-46	180
gi|1067|	111678	108547	-	NC_006150.1_gene83_CDS1	Macaque_CMV	rh97. /gene=(noname83) /protein_id=YP_068190.1	40.07	282	154	6	356	636	251	518	2e-46	180
gi|1067|	111678	108547	-	NC_003521.1_gene52_CDS	Chimp_CMV	UL69. /gene=(noname52) /protein_id=NP_612702.1	37.8	291	167	4	346	636	267	543	3e-46	179
gi|1067|	111678	108547	-	AF232689.2_gene51_CDS	Rat_CMV	pR69. /gene=R69 /protein_id=AAF99155.1	29.11	553	271	15	352	795	195	735	4e-46	178
gi|1067|	111678	108547	-	NC_001347.3_gene55_CDS	Human_CMV_AD169	UL69. /gene=(noname55) /protein_id=NP_040003.1	37.11	291	169	4	346	636	245	521	2e-45	176
gi|1067|	111678	108547	-	AF232689.2_gene82_CDS	Rat_CMV	pr95.1. /gene=r95.1 /protein_id=AAF99185.1	28	75	53	1	678	752	391	464	0.087	31.6
gi|1067|	111678	108547	-	AF232689.2_gene7_CDS	Rat_CMV	pr5. /gene=r5 /protein_id=AAF99116.1	31.4	86	55	2	726	810	398	480	0.087	31.6
gi|1067|	111678	108547	-	NC_004065.1_gene96_CDS	Mouse_CMV	hypothetical protein. /gene=(noname96) /protein_id=YP_214122.1	29.17	168	75	7	665	797	326	484	0.087	31.6
gi|1073|	107631	107413	-	NC_002794.1_gene5_CDS	Tupaia_HV	T5. /gene=(noname5) /protein_id=NP_116334.1	44.19	43	20	2	21	60	548	589	0.025	28.5
gi|1082|	105258	104872	-	AF232689.2_gene11_CDS	Rat_CMV	pr23.1. /gene=r23.1 /protein_id=AAF99120.1	41.27	63	34	2	64	124	170	231	0.005	32
gi|1094|	102919	99236	-	NC_002794.1_gene73_CDS	Tupaia_HV	T57. /gene=(noname73) /protein_id=NP_116411.1	50.33	1204	548	10	3	1199	2	1162	0	1140
gi|1094|	102919	99236	-	NC_006150.1_gene79_CDS	Macaque_CMV	rh92. /gene=(noname79) /protein_id=YP_068185.1	48	1198	543	11	1	1194	1	1122	0	1118
gi|1094|	102919	99236	-	NC_003521.1_gene51_CDS	Chimp_CMV	single-stranded DNA-binding protein UL57. /gene=(noname51) /protein_id=NP_612701.1	48.88	1209	565	11	1	1206	1	1159	0	1115
gi|1094|	102919	99236	-	NC_001347.3_gene54_CDS	Human_CMV_AD169	UL57. /gene=(noname54) /protein_id=NP_039991.1	48.35	1212	559	12	1	1194	1	1163	0	1093
gi|1094|	102919	99236	-	AF232689.2_gene49_CDS	Rat_CMV	pR57. /gene=R57 /protein_id=AAC56430.1	43.29	1192	631	11	1	1161	1	1178	0	930
gi|1095|	99085	96818	-	NC_002794.1_gene72_CDS3	Tupaia_HV	T56. /gene=(noname72) /protein_id=NP_116410.1	53.32	782	335	6	1	755	1	779	0	814
gi|1095|	99085	96818	-	NC_004065.1_gene49_CDS2	Mouse_CMV	HSV ICP18.5 homolog. /gene=(noname49) /protein_id=YP_214068.1	50.31	801	344	9	1	754	3	796	0	767
gi|1095|	99085	96818	-	NC_006150.1_gene78_CDS	Macaque_CMV	rh91. /gene=(noname78) /protein_id=YP_068184.1	49.87	778	355	6	1	754	1	767	0	761
gi|1095|	99085	96818	-	NC_003521.1_gene50_CDS2	Chimp_CMV	DNA packaging protein UL56. /gene=(noname50) /protein_id=NP_612700.1	50.07	751	318	4	1	695	1	750	0	748
gi|1095|	99085	96818	-	NC_001347.3_gene53_CDS2	Human_CMV_AD169	UL56. /gene=(noname53) /protein_id=NP_039990.1	47.18	850	350	10	1	754	3	849	0	746
gi|1095|	99085	96818	-	AF232689.2_gene48_CDS	Rat_CMV	pR56. /gene=R56 /protein_id=AAC56431.1	52.1	428	197	2	1	428	1	420	3e-126	444
gi|1095|	99085	96818	-	AF232689.2_gene48_CDS	Rat_CMV	pR56. /gene=R56 /protein_id=AAC56431.1	48.52	338	153	5	434	751	538	874	6e-87	313
gi|1101|	96921	94216	-	NC_002794.1_gene72_CDS2	Tupaia_HV	T55. /gene=(noname72) /protein_id=NP_116409.1	49.77	852	403	10	56	893	94	934	0	794
gi|1101|	96921	94216	-	NC_001347.3_gene53_CDS1	Human_CMV_AD169	UL55. /gene=(noname53) /protein_id=NP_039989.1	44.68	837	423	9	79	898	89	902	0	687
gi|1101|	96921	94216	-	NC_006150.1_gene76_CDS	Macaque_CMV	rh89. /gene=(noname76) /protein_id=YP_068182.1	44.06	833	412	9	79	899	4	794	0	678
gi|1101|	96921	94216	-	NC_004065.1_gene49_CDS1	Mouse_CMV	Glycoprotein B. /gene=(noname49) /protein_id=YP_214067.1	44.69	857	421	10	70	897	100	932	0	674
gi|1101|	96921	94216	-	NC_003521.1_gene50_CDS1	Chimp_CMV	envelope glycoprotein UL55. /gene=(noname50) /protein_id=NP_612699.1	42.63	889	444	13	50	899	60	921	0	667
gi|1101|	96921	94216	-	AF232689.2_gene47_CDS	Rat_CMV	pR55. /gene=R55 /protein_id=AAC56432.1	44.28	831	427	11	79	897	104	910	0	647
gi|1108|	94174	90821	-	NC_006150.1_gene74_CDS	Macaque_CMV	rh87. /gene=(noname74) /protein_id=YP_068180.1	50	1088	486	11	5	1089	1	1033	0	1058
gi|1108|	94174	90821	-	AF232689.2_gene46_CDS	Rat_CMV	pR54. /gene=R54 /protein_id=AAF99153.1	49.82	1116	494	15	1	1081	1	1085	0	1005
gi|1108|	94174	90821	-	NC_001347.3_gene52_CDS	Human_CMV_AD169	UL54. /gene=(noname52) /protein_id=NP_039988.1	45.23	1247	514	19	5	1089	1	1240	0	1001
gi|1108|	94174	90821	-	NC_002794.1_gene72_CDS1	Tupaia_HV	T54. /gene=(noname72) /protein_id=NP_116408.1	50.36	689	281	12	1	672	1	645	0	641
gi|1108|	94174	90821	-	NC_002794.1_gene72_CDS1	Tupaia_HV	T54. /gene=(noname72) /protein_id=NP_116408.1	52.64	435	203	1	667	1098	726	1160	4e-132	464
gi|1108|	94174	90821	-	NC_003521.1_gene49_CDS	Chimp_CMV	DNA polymerase catalytic subunit UL54. /gene=(noname49) /protein_id=NP_612698.1	46.64	596	262	10	33	578	94	683	2e-150	525
gi|1108|	94174	90821	-	NC_003521.1_gene49_CDS	Chimp_CMV	DNA polymerase catalytic subunit UL54. /gene=(noname49) /protein_id=NP_612698.1	55.86	290	126	2	802	1089	1066	1355	1e-90	326
gi|1108|	94174	90821	-	NC_003521.1_gene49_CDS	Chimp_CMV	DNA polymerase catalytic subunit UL54. /gene=(noname49) /protein_id=NP_612698.1	55.23	172	77	0	628	799	804	975	4e-51	195
gi|1110|	90807	90466	-	NC_006150.1_gene73_CDS	Macaque_CMV	rh86. /gene=(noname73) /protein_id=YP_068179.1	38.75	80	48	1	34	113	1	79	8e-06	40.8
gi|1121|	87850	87551	-	NC_006150.1_gene70_CDS	Macaque_CMV	rh82. /gene=(noname70) /protein_id=YP_068175.1	55	100	41	2	3	99	9	107	3e-27	111
gi|1121|	87850	87551	-	NC_001347.3_gene50_CDS	Human_CMV_AD169	UL51. /gene=(noname50) /protein_id=NP_039985.1	58.82	85	34	1	15	99	69	152	3e-26	108
gi|1121|	87850	87551	-	NC_003521.1_gene47_CDS	Chimp_CMV	DNA packaging protein UL51. /gene=(noname47) /protein_id=NP_612695.1	56.67	90	38	1	10	99	67	155	5e-26	107
gi|1121|	87850	87551	-	NC_004065.1_gene47_CDS	Mouse_CMV	hypothetical protein. /gene=(noname47) /protein_id=YP_214064.1	62.67	75	27	1	24	98	157	230	7e-25	103
gi|1121|	87850	87551	-	AF232689.2_gene43_CDS	Rat_CMV	pR51. /gene=R51 /protein_id=AAF99150.1	61.04	77	29	1	22	98	50	125	1e-23	99.8
gi|1121|	87850	87551	-	NC_002794.1_gene70_CDS	Tupaia_HV	T51. /gene=(noname70) /protein_id=NP_116405.1	61.25	80	30	1	18	97	41	119	3e-23	98.2
gi|1124|	87426	86362	-	NC_002794.1_gene69_CDS2	Tupaia_HV	T50. /gene=(noname69) /protein_id=NP_116404.1	56.55	168	72	1	1	168	3	169	2e-52	198
gi|1124|	87426	86362	-	NC_003521.1_gene46_CDS3	Chimp_CMV	membrane-associated protein UL50. /gene=(noname46) /protein_id=NP_612694.1	51.83	191	90	2	2	191	3	192	2e-52	198
gi|1124|	87426	86362	-	NC_001347.3_gene49_CDS3	Human_CMV_AD169	UL50. /gene=(noname49) /protein_id=NP_039984.1	52.22	180	84	2	2	180	3	181	9e-51	192
gi|1124|	87426	86362	-	NC_004065.1_gene46_CDS2	Mouse_CMV	hypothetical protein. /gene=(noname46) /protein_id=YP_214063.1	43.55	186	98	3	2	181	3	187	7e-43	166
gi|1124|	87426	86362	-	AF232689.2_gene42_CDS	Rat_CMV	pR50. /gene=R50 /protein_id=AAF99149.1	41.79	201	114	2	2	200	3	202	2e-40	158
gi|1127|	86386	84746	-	NC_002794.1_gene69_CDS1	Tupaia_HV	T49. /gene=(noname69) /protein_id=NP_116403.1	46.21	580	260	7	1	538	1	570	2e-142	498
gi|1127|	86386	84746	-	NC_003521.1_gene46_CDS2	Chimp_CMV	UL49. /gene=(noname46) /protein_id=NP_612693.1	39.23	548	290	9	7	537	18	539	2e-113	401
gi|1127|	86386	84746	-	NC_006150.1_gene69_CDS	Macaque_CMV	rh80. /gene=(noname69) /protein_id=YP_068174.1	41.21	529	252	9	12	537	12	484	9e-112	395
gi|1127|	86386	84746	-	NC_001347.3_gene49_CDS2	Human_CMV_AD169	UL49. /gene=(noname49) /protein_id=NP_039983.1	38.96	539	305	7	7	537	19	541	3e-111	394
gi|1127|	86386	84746	-	AF232689.2_gene41_CDS	Rat_CMV	pR49. /gene=R49 /protein_id=AAF99148.1	37.87	544	293	7	6	537	5	515	1e-109	389
gi|1127|	86386	84746	-	NC_004065.1_gene46_CDS1	Mouse_CMV	hypothetical protein. /gene=(noname46) /protein_id=YP_214062.1	39.81	530	286	7	5	531	4	503	4e-109	387
gi|1128|	84667	84506	-	NC_004065.1_gene45_CDS	Mouse_CMV	hypothetical protein. /gene=(noname45) /protein_id=YP_214061.1	47.5	40	21	0	11	50	59	98	1e-05	39.7
gi|1128|	84667	84506	-	NC_003521.1_gene46_CDS1	Chimp_CMV	capsid protein UL48A. /gene=(noname46) /protein_id=NP_612692.1	38.46	39	23	1	9	46	45	83	0.001	33.1
gi|1128|	84667	84506	-	NC_001347.3_gene49_CDS1	Human_CMV_AD169	UL48A. /gene=(noname49) /protein_id=NP_783787.1	42.11	38	21	1	10	46	37	74	0.002	32.3
gi|1157|	77239	76985	-	NC_004065.1_gene50_CDS	Mouse_CMV	hypothetical protein. /gene=(noname50) /protein_id=YP_214069.1	31.37	51	25	1	21	61	101	151	0.025	28.5
gi|1158|	76819	76544	-	NC_001347.3_gene66_CDS	Human_CMV_AD169	UL82. /gene=(noname66) /protein_id=NP_040017.1	28.05	82	55	2	10	87	1	82	0.073	26.9
gi|1166|	74833	74036	-	NC_004065.1_gene43_CDS	Mouse_CMV	Minor capsid protein. /gene=(noname43) /protein_id=YP_214059.1	46.07	267	137	6	1	264	31	293	3e-57	213
gi|1166|	74833	74036	-	NC_006150.1_gene64_CDS	Macaque_CMV	rh75. /gene=(noname64) /protein_id=YP_068169.1	45.38	260	136	4	7	265	36	290	4e-57	213
gi|1166|	74833	74036	-	AF232689.2_gene38_CDS	Rat_CMV	pR46. /gene=R46 /protein_id=AAF99145.1	44.03	268	143	6	1	265	31	294	1e-56	211
gi|1166|	74833	74036	-	NC_001347.3_gene47_CDS	Human_CMV_AD169	UL46. /gene=(noname47) /protein_id=NP_039980.1	42.69	260	143	4	7	265	36	290	1e-56	211
gi|1166|	74833	74036	-	NC_002794.1_gene65_CDS	Tupaia_HV	T46. /gene=(noname65) /protein_id=NP_116399.1	46.12	258	136	3	9	265	61	316	1e-56	211
gi|1166|	74833	74036	-	NC_003521.1_gene44_CDS	Chimp_CMV	capsid protein UL46. /gene=(noname44) /protein_id=NP_612689.1	40.23	261	149	5	7	265	37	292	1e-52	197
gi|1170|	73933	71144	-	NC_002794.1_gene64_CDS	Tupaia_HV	T45. /gene=(noname64) /protein_id=NP_116398.1	29.23	763	495	20	174	920	297	1030	2e-72	265
gi|1170|	73933	71144	-	NC_006150.1_gene61_CDS	Macaque_CMV	rh72. /gene=(noname61) /protein_id=YP_068166.1	25.41	677	462	18	261	923	202	849	2e-41	163
gi|1170|	73933	71144	-	NC_003521.1_gene43_CDS	Chimp_CMV	ribonucleotide reductase large subunit UL45. /gene=(noname43) /protein_id=NP_612688.1	25.55	775	496	23	175	919	218	941	4e-41	162
gi|1170|	73933	71144	-	NC_001347.3_gene46_CDS	Human_CMV_AD169	UL45. /gene=(noname46) /protein_id=NP_039979.1	26.24	663	413	17	286	923	295	906	1e-40	160
gi|1170|	73933	71144	-	NC_004065.1_gene42_CDS1	Mouse_CMV	Homolog of the large subunit of ribonucleotide reductase. /gene=(noname42) /protein_id=YP_214057.2	24.1	581	400	14	376	929	346	912	1e-37	150
gi|1170|	73933	71144	-	AF232689.2_gene37_CDS	Rat_CMV	pR45. /gene=R45 /protein_id=AAF99144.1	24.56	566	385	17	391	925	506	1060	4e-28	119
gi|1175|	70432	69209	-	NC_002794.1_gene63_CDS2	Tupaia_HV	T44. /gene=(noname63) /protein_id=NP_116397.1	53.2	406	161	8	3	406	4	382	2e-107	380
gi|1175|	70432	69209	-	NC_001347.3_gene45_CDS	Human_CMV_AD169	UL44. /gene=(noname45) /protein_id=NP_039978.1	48.29	439	186	7	1	405	1	432	7e-106	375
gi|1175|	70432	69209	-	NC_003521.1_gene42_CDS	Chimp_CMV	processivity subunit of DNA polymerase UL44. /gene=(noname42) /protein_id=NP_612687.1	48.84	430	189	6	1	405	1	424	9e-106	375
gi|1175|	70432	69209	-	NC_006150.1_gene59_CDS	Macaque_CMV	rh70. /gene=(noname59) /protein_id=YP_068164.1	50.12	409	182	7	1	406	1	390	6e-105	372
gi|1175|	70432	69209	-	NC_004065.1_gene41_CDS	Mouse_CMV	DNA binding protein. /gene=(noname41) /protein_id=YP_214056.1	46.72	411	209	4	3	407	5	411	2e-101	361
gi|1175|	70432	69209	-	AF232689.2_gene36_CDS	Rat_CMV	pR44. /gene=R44 /protein_id=AAF99143.1	47.23	415	198	9	3	405	14	419	3e-96	343
gi|1178|	69221	68208	-	NC_002794.1_gene63_CDS1	Tupaia_HV	t43.4. /gene=(noname63) /protein_id=NP_116396.1	27.86	201	140	4	135	334	122	318	9e-10	56.2
gi|1179|	67889	67722	-	NC_002794.1_gene62_CDS2	Tupaia_HV	t43.3. /gene=(noname62) /protein_id=NP_116395.1	39.02	41	25	0	15	55	12	52	8e-06	40
gi|1180|	67619	67254	-	AF232689.2_gene33_CDS	Rat_CMV	pr42. /gene=r42 /protein_id=AAF99140.1	33.33	111	56	8	3	106	22	121	0.005	31.6
gi|1183|	67056	66817	-	AF232689.2_gene51_CDS	Rat_CMV	pR69. /gene=R69 /protein_id=AAF99155.1	33.33	63	32	3	6	58	785	847	0.001	32.7
gi|1204|	62385	61321	-	NC_001347.3_gene40_CDS2	Human_CMV_AD169	UL38. /gene=(noname40) /protein_id=NP_039972.1	34.3	277	164	5	64	340	27	285	5e-39	153
gi|1204|	62385	61321	-	NC_003521.1_gene37_CDS2	Chimp_CMV	UL38. /gene=(noname37) /protein_id=NP_612682.1	35.81	215	135	1	64	278	29	240	1e-37	148
gi|1204|	62385	61321	-	NC_006150.1_gene55_CDS	Macaque_CMV	rh64. /gene=(noname55) /protein_id=YP_068158.1	33.02	215	141	1	64	278	20	231	7e-35	139
gi|1204|	62385	61321	-	NC_002794.1_gene56_CDS1	Tupaia_HV	T38. /gene=(noname56) /protein_id=NP_116387.1	32.93	249	144	6	63	297	37	276	1e-32	132
gi|1204|	62385	61321	-	NC_004065.1_gene35_CDS2	Mouse_CMV	hypothetical protein. /gene=(noname35) /protein_id=YP_214050.1	29.49	234	152	5	78	310	46	267	2e-29	121
gi|1204|	62385	61321	-	AF232689.2_gene29_CDS	Rat_CMV	pR38. /gene=R38 /protein_id=AAF99136.1	26.29	213	148	3	76	287	30	234	7e-27	113
gi|1209|	60964	60047	-	NC_002794.1_gene55_CDS	Tupaia_HV	T37. /gene=(noname55) /protein_id=NP_116386.1	23.79	290	204	8	24	300	70	355	3e-19	87.4
gi|1209|	60964	60047	-	NC_004065.1_gene35_CDS1	Mouse_CMV	Glycoprotein present at IE times. /gene=(noname35) /protein_id=YP_214049.1	20.19	312	208	10	8	295	34	328	7e-12	63.2
gi|1209|	60964	60047	-	AF232689.2_gene28_CDS	Rat_CMV	pR37. /gene=R37 /protein_id=AAF99135.1	20.68	324	209	12	8	299	6	313	2e-09	55.1
gi|1209|	60964	60047	-	NC_001347.3_gene40_CDS1	Human_CMV_AD169	UL37. /gene=(noname40) /protein_id=NP_039971.1	19.57	184	134	5	30	203	198	377	0.0007	36.6
gi|1209|	60964	60047	-	NC_003521.1_gene37_CDS1	Chimp_CMV	immediate-early glycoprotein UL37. /gene=(noname37) /protein_id=NP_612681.1	21.05	228	140	11	30	232	186	398	0.001	35.4
gi|1209|	60964	60047	-	NC_006150.1_gene53_CDS	Macaque_CMV	rh62. /gene=(noname53) /protein_id=YP_068156.1	22.36	161	106	7	48	196	3	156	0.003	34.7
gi|1233|	54626	53073	-	NC_002794.1_gene49_CDS	Tupaia_HV	T32. /gene=(noname49) /protein_id=NP_116381.1	30.22	225	153	3	55	278	52	273	2e-24	105
gi|1233|	54626	53073	-	NC_001347.3_gene35_CDS	Human_CMV_AD169	UL32. /gene=(noname35) /protein_id=NP_039966.1	22.37	228	164	7	7	226	6	228	2e-06	45.8
gi|1233|	54626	53073	-	NC_003521.1_gene32_CDS	Chimp_CMV	pp150 tegument protein UL32. /gene=(noname32) /protein_id=NP_612676.1	21.91	283	206	8	7	280	6	282	2e-05	42.7
gi|1233|	54626	53073	-	NC_006150.1_gene48_CDS	Macaque_CMV	rh55. /gene=(noname48) /protein_id=YP_068149.1	19.5	282	209	8	7	280	6	277	0.003	35.4
gi|1246|	51060	49363	-	NC_002794.1_gene47_CDS	Tupaia_HV	T30. /gene=(noname47) /protein_id=NP_116379.1	49.16	179	91	0	34	212	86	264	1e-49	189
gi|1246|	51060	49363	-	NC_002794.1_gene47_CDS	Tupaia_HV	T30. /gene=(noname47) /protein_id=NP_116379.1	37.19	242	137	4	290	523	272	506	7e-37	147
gi|1246|	51060	49363	-	NC_002794.1_gene39_CDS	Tupaia_HV	T27. /gene=(noname39) /protein_id=NP_116370.1	20.33	364	212	12	38	386	95	395	0.001	36.6
gi|1246|	51060	49363	-	NC_001347.3_gene30_CDS	Human_CMV_AD169	UL27. /gene=(noname30) /protein_id=NP_039961.1	22.03	118	90	2	26	143	105	220	0.003	35.4
gi|1246|	51060	49363	-	NC_006150.1_gene39_CDS2	Macaque_CMV	rh46. /gene=(noname39) /protein_id=YP_068140.1	23.97	121	84	3	26	143	86	201	0.004	35
gi|1246|	51060	49363	-	AF232689.2_gene18_CDS	Rat_CMV	pR27. /gene=R27 /protein_id=AAF99127.1	28.09	89	61	2	296	381	260	348	0.076	30.8
gi|1253|	48114	47842	-	NC_002794.1_gene38_CDS	Tupaia_HV	T26. /gene=(noname38) /protein_id=NP_116369.1	32.14	56	35	2	37	90	61	115	0.001	33.1
gi|1254|	48034	47579	-	AF232689.2_gene27_CDS	Rat_CMV	pR36. /gene=R36 /protein_id=AAF99134.1	40.62	32	19	0	71	102	103	134	0.023	30
gi|1254|	48034	47579	-	NC_003521.1_gene29_CDS	Chimp_CMV	UL29. /gene=(noname29) /protein_id=NP_612673.1	38.71	31	19	0	70	100	125	155	0.023	30
gi|1254|	48034	47579	-	NC_002794.1_gene43_CDS2	Tupaia_HV	T29. /gene=(noname43) /protein_id=NP_116375.1	37.5	32	20	0	70	101	161	192	0.03	29.6
gi|1254|	48034	47579	-	NC_003521.1_gene36_CDS	Chimp_CMV	viral cell death suppressor UL36. /gene=(noname36) /protein_id=NP_612680.1	40.74	27	16	0	71	97	101	127	0.067	28.5
gi|1254|	48034	47579	-	NC_001347.3_gene39_CDS	Human_CMV_AD169	UL36. /gene=(noname39) /protein_id=NP_039970.1	37.14	35	19	1	71	105	101	132	0.088	28.1
gi|1254|	48034	47579	-	NC_001347.3_gene32_CDS	Human_CMV_AD169	UL29. /gene=(noname32) /protein_id=NP_039963.1	35.48	31	20	0	70	100	134	164	0.088	28.1
gi|1258|	46882	46211	-	NC_002794.1_gene43_CDS2	Tupaia_HV	T29. /gene=(noname43) /protein_id=NP_116375.1	29.46	224	147	4	3	218	70	290	2e-25	107
gi|1258|	46882	46211	-	NC_001347.3_gene32_CDS	Human_CMV_AD169	UL29. /gene=(noname32) /protein_id=NP_039963.1	30.17	232	144	5	3	221	43	269	1e-21	95.1
gi|1258|	46882	46211	-	NC_003521.1_gene29_CDS	Chimp_CMV	UL29. /gene=(noname29) /protein_id=NP_612673.1	30.17	232	145	4	3	221	34	261	2e-21	94.4
gi|1258|	46882	46211	-	NC_006150.1_gene44_CDS1	Macaque_CMV	rh50. /gene=(noname44) /protein_id=YP_068144.1	28.16	206	136	3	3	198	19	222	5e-18	82.8
gi|1258|	46882	46211	-	NC_006150.1_gene37_CDS	Macaque_CMV	rh42. /gene=(noname37) /protein_id=YP_068136.1	23.35	227	136	7	1	215	6	206	9e-05	38.9
gi|1258|	46882	46211	-	NC_003521.1_gene36_CDS	Chimp_CMV	viral cell death suppressor UL36. /gene=(noname36) /protein_id=NP_612680.1	26.26	99	69	3	36	131	38	135	0.0003	37
gi|1258|	46882	46211	-	NC_003521.1_gene24_CDS	Chimp_CMV	tegument protein UL24. /gene=(noname24) /protein_id=NP_612668.1	22.41	116	79	3	24	131	20	132	0.0004	36.6
gi|1258|	46882	46211	-	NC_001347.3_gene27_CDS	Human_CMV_AD169	UL24. /gene=(noname27) /protein_id=NP_783778.1	21.7	106	72	3	34	131	30	132	0.001	35
gi|1258|	46882	46211	-	AF232689.2_gene14_CDS	Rat_CMV	pr25.1. /gene=r25.1 /protein_id=AAF99123.1	23.77	122	71	2	10	124	165	271	0.003	33.9
gi|1258|	46882	46211	-	NC_001347.3_gene118_CDS	Human_CMV_AD169	US22. /gene=(noname118) /protein_id=NP_783806.1	37.84	37	23	0	89	125	137	173	0.003	33.9
gi|1258|	46882	46211	-	NC_003521.1_gene131_CDS	Chimp_CMV	tegument protein US22. /gene=(noname131) /protein_id=NP_612795.1	37.84	37	23	0	89	125	137	173	0.004	33.5
gi|1258|	46882	46211	-	AF232689.2_gene27_CDS	Rat_CMV	pR36. /gene=R36 /protein_id=AAF99134.1	26.47	102	63	4	34	128	38	134	0.014	31.6
gi|1258|	46882	46211	-	NC_004065.1_gene113_CDS	Mouse_CMV	US22 family homolog. /gene=(noname113) /protein_id=YP_214139.1	30.23	43	30	0	89	131	256	298	0.024	30.8
gi|1258|	46882	46211	-	NC_001347.3_gene39_CDS	Human_CMV_AD169	UL36. /gene=(noname39) /protein_id=NP_039970.1	23.71	97	70	3	38	131	40	135	0.024	30.8
gi|1258|	46882	46211	-	NC_002794.1_gene5_CDS	Tupaia_HV	T5. /gene=(noname5) /protein_id=NP_116334.1	30.23	43	30	0	89	131	198	240	0.054	29.6
gi|1258|	46882	46211	-	NC_006150.1_gene41_CDS	Macaque_CMV	rh47. /gene=(noname41) /protein_id=YP_068141.1	38.71	31	19	0	177	207	50	80	0.093	28.9
gi|1258|	46882	46211	-	NC_003521.1_gene28_CDS	Chimp_CMV	UL28. /gene=(noname28) /protein_id=NP_612672.1	40	30	18	0	177	206	50	79	0.093	28.9
gi|1261|	46099	44912	-	NC_003521.1_gene28_CDS	Chimp_CMV	UL28. /gene=(noname28) /protein_id=NP_612672.1	34.94	312	197	3	62	370	1	309	2e-51	195
gi|1261|	46099	44912	-	NC_001347.3_gene31_CDS	Human_CMV_AD169	UL28. /gene=(noname31) /protein_id=NP_783779.1	34.64	306	194	3	62	364	1	303	8e-51	192
gi|1261|	46099	44912	-	NC_006150.1_gene41_CDS	Macaque_CMV	rh47. /gene=(noname41) /protein_id=YP_068141.1	34.08	311	203	2	62	371	1	310	1e-50	192
gi|1261|	46099	44912	-	NC_002794.1_gene43_CDS1	Tupaia_HV	t28.2. /gene=(noname43) /protein_id=NP_116374.1	36.22	185	115	2	198	381	1	183	1e-28	119
gi|1261|	46099	44912	-	NC_001347.3_gene27_CDS	Human_CMV_AD169	UL24. /gene=(noname27) /protein_id=NP_783778.1	28.57	210	131	8	108	311	18	214	9e-09	53.1
gi|1261|	46099	44912	-	NC_002794.1_gene41_CDS	Tupaia_HV	T28. /gene=(noname41) /protein_id=NP_116372.1	21.07	261	191	9	108	358	24	279	4e-07	47.8
gi|1261|	46099	44912	-	NC_004065.1_gene28_CDS	Mouse_CMV	hypothetical protein. /gene=(noname28) /protein_id=YP_214041.1	23.3	279	183	11	79	344	103	363	6e-06	43.9
gi|1261|	46099	44912	-	NC_001347.3_gene32_CDS	Human_CMV_AD169	UL29. /gene=(noname32) /protein_id=NP_039963.1	24.62	130	92	2	111	238	225	350	3e-05	41.6
gi|1261|	46099	44912	-	NC_006150.1_gene44_CDS1	Macaque_CMV	rh50. /gene=(noname44) /protein_id=YP_068144.1	32.76	58	29	1	4	61	289	336	0.0002	38.9
gi|1261|	46099	44912	-	NC_006150.1_gene44_CDS1	Macaque_CMV	rh50. /gene=(noname44) /protein_id=YP_068144.1	21.94	155	100	4	103	251	33	172	0.01	33.1
gi|1261|	46099	44912	-	AF232689.2_gene12_CDS	Rat_CMV	pR24. /gene=R24 /protein_id=AAF99121.1	24.58	118	80	4	103	217	50	161	0.005	34.3
gi|1261|	46099	44912	-	NC_003521.1_gene24_CDS	Chimp_CMV	tegument protein UL24. /gene=(noname24) /protein_id=NP_612668.1	23.48	115	82	4	108	218	18	130	0.005	34.3
gi|1261|	46099	44912	-	NC_002794.1_gene43_CDS2	Tupaia_HV	T29. /gene=(noname43) /protein_id=NP_116375.1	23.14	121	74	3	102	212	240	351	0.006	33.9
gi|1261|	46099	44912	-	NC_002794.1_gene43_CDS2	Tupaia_HV	T29. /gene=(noname43) /protein_id=NP_116375.1	41.67	60	24	2	4	63	340	388	0.006	33.9
gi|1261|	46099	44912	-	NC_003521.1_gene29_CDS	Chimp_CMV	UL29. /gene=(noname29) /protein_id=NP_612673.1	21.88	128	98	2	111	238	217	342	0.01	33.1
gi|1261|	46099	44912	-	NC_003521.1_gene29_CDS	Chimp_CMV	UL29. /gene=(noname29) /protein_id=NP_612673.1	24.82	141	82	4	103	238	48	169	0.03	31.6
gi|1261|	46099	44912	-	AF232689.2_gene125_CDS	Rat_CMV	pr128. /gene=r128 /protein_id=AAF99227.1	22.58	62	48	0	160	221	310	371	0.023	32
gi|1261|	46099	44912	-	NC_004065.1_gene103_CDS	Mouse_CMV	hypothetical protein. /gene=(noname103) /protein_id=YP_214129.1	25.37	134	86	3	107	227	103	235	0.023	32
gi|1261|	46099	44912	-	AF232689.2_gene136_CDS	Rat_CMV	pr143. /gene=r143 /protein_id=AAF99238.1	22.92	192	124	7	176	346	103	291	0.05	30.8
gi|1261|	46099	44912	-	NC_006150.1_gene37_CDS	Macaque_CMV	rh42. /gene=(noname37) /protein_id=YP_068136.1	19.93	281	176	10	108	356	23	286	0.05	30.8
gi|1261|	46099	44912	-	NC_003521.1_gene36_CDS	Chimp_CMV	viral cell death suppressor UL36. /gene=(noname36) /protein_id=NP_612680.1	25	148	100	5	89	230	4	146	0.05	30.8
gi|1266|	44546	43344	-	NC_001347.3_gene31_CDS	Human_CMV_AD169	UL28. /gene=(noname31) /protein_id=NP_783779.1	24.75	303	189	10	23	314	10	284	3e-09	54.7
gi|1266|	44546	43344	-	NC_002794.1_gene41_CDS	Tupaia_HV	T28. /gene=(noname41) /protein_id=NP_116372.1	24.44	225	156	8	144	358	94	314	2e-08	52
gi|1266|	44546	43344	-	NC_002794.1_gene42_CDS	Tupaia_HV	t28.1. /gene=(noname42) /protein_id=NP_116373.1	24.29	210	146	6	145	348	132	334	2e-06	45.4
gi|1266|	44546	43344	-	NC_004065.1_gene28_CDS	Mouse_CMV	hypothetical protein. /gene=(noname28) /protein_id=YP_214041.1	24	225	147	10	144	356	193	405	4e-05	41.2
gi|1266|	44546	43344	-	NC_003521.1_gene28_CDS	Chimp_CMV	UL28. /gene=(noname28) /protein_id=NP_612672.1	23.04	204	146	6	116	314	87	284	0.0001	39.7
gi|1266|	44546	43344	-	NC_006150.1_gene41_CDS	Macaque_CMV	rh47. /gene=(noname41) /protein_id=YP_068141.1	22.22	198	129	7	129	314	100	284	0.0003	38.1
gi|1266|	44546	43344	-	NC_003521.1_gene41_CDS	Chimp_CMV	tegument protein UL43. /gene=(noname41) /protein_id=NP_612686.1	30.86	81	53	2	105	182	140	220	0.006	33.9
gi|1266|	44546	43344	-	NC_001347.3_gene44_CDS	Human_CMV_AD169	UL43. /gene=(noname44) /protein_id=NP_783785.1	30.21	96	59	5	94	182	146	240	0.03	31.6
gi|1271|	42188	42057	-	AF232689.2_gene82_CDS	Rat_CMV	pr95.1. /gene=r95.1 /protein_id=AAF99185.1	48.28	29	15	0	13	41	640	668	0.094	26.6
gi|1273|	42639	41572	-	NC_002794.1_gene41_CDS	Tupaia_HV	T28. /gene=(noname41) /protein_id=NP_116372.1	41.72	338	187	4	23	352	5	340	1e-72	265
gi|1273|	42639	41572	-	NC_004065.1_gene28_CDS	Mouse_CMV	hypothetical protein. /gene=(noname28) /protein_id=YP_214041.1	34.23	298	163	10	41	322	123	403	1e-30	125
gi|1273|	42639	41572	-	AF232689.2_gene20_CDS	Rat_CMV	pR28. /gene=R28 /protein_id=AAF99129.1	31.48	324	194	9	18	335	79	380	1e-29	122
gi|1273|	42639	41572	-	NC_002794.1_gene43_CDS2	Tupaia_HV	T29. /gene=(noname43) /protein_id=NP_116375.1	26.06	142	83	6	25	162	76	199	0.0002	38.5
gi|1273|	42639	41572	-	NC_006150.1_gene41_CDS	Macaque_CMV	rh47. /gene=(noname41) /protein_id=YP_068141.1	20.14	278	162	9	32	283	40	283	0.0002	38.5
gi|1273|	42639	41572	-	NC_003521.1_gene29_CDS	Chimp_CMV	UL29. /gene=(noname29) /protein_id=NP_612673.1	22.79	136	83	5	7	136	22	141	0.004	34.3
gi|1273|	42639	41572	-	NC_003521.1_gene24_CDS	Chimp_CMV	tegument protein UL24. /gene=(noname24) /protein_id=NP_612668.1	26	100	63	4	43	136	19	113	0.007	33.5
gi|1273|	42639	41572	-	NC_001347.3_gene27_CDS	Human_CMV_AD169	UL24. /gene=(noname27) /protein_id=NP_783778.1	27.84	97	65	4	43	136	19	113	0.026	31.6
gi|1273|	42639	41572	-	NC_004065.1_gene103_CDS	Mouse_CMV	hypothetical protein. /gene=(noname103) /protein_id=YP_214129.1	30.61	49	33	1	44	91	106	154	0.034	31.2
gi|1273|	42639	41572	-	NC_001347.3_gene32_CDS	Human_CMV_AD169	UL29. /gene=(noname32) /protein_id=NP_039963.1	24.58	118	67	6	25	136	49	150	0.099	29.6
gi|1277|	41472	39508	-	NC_002794.1_gene39_CDS	Tupaia_HV	T27. /gene=(noname39) /protein_id=NP_116370.1	25.43	578	377	9	1	546	1	556	4e-39	154
gi|1277|	41472	39508	-	NC_006150.1_gene39_CDS2	Macaque_CMV	rh46. /gene=(noname39) /protein_id=YP_068140.1	22.22	513	355	12	18	514	24	508	8e-19	87.4
gi|1277|	41472	39508	-	NC_003521.1_gene27_CDS	Chimp_CMV	UL27. /gene=(noname27) /protein_id=NP_612671.1	21.29	634	404	13	3	574	29	629	2e-16	79.7
gi|1277|	41472	39508	-	NC_004065.1_gene27_CDS	Mouse_CMV	hypothetical protein. /gene=(noname27) /protein_id=YP_214040.1	21.1	346	240	6	2	330	22	351	9e-15	73.9
gi|1277|	41472	39508	-	NC_004065.1_gene27_CDS	Mouse_CMV	hypothetical protein. /gene=(noname27) /protein_id=YP_214040.1	40.54	37	22	0	473	509	524	560	0.002	36.2
gi|1277|	41472	39508	-	NC_001347.3_gene30_CDS	Human_CMV_AD169	UL27. /gene=(noname30) /protein_id=NP_039961.1	21.31	549	372	15	3	526	28	541	5e-14	71.6
gi|1277|	41472	39508	-	AF232689.2_gene18_CDS	Rat_CMV	pR27. /gene=R27 /protein_id=AAF99127.1	22.05	508	320	17	87	533	24	516	1e-12	67
gi|1277|	41472	39508	-	NC_002794.1_gene47_CDS	Tupaia_HV	T30. /gene=(noname47) /protein_id=NP_116379.1	21.88	224	140	8	105	314	90	292	2e-05	42.7
gi|1281|	39058	38621	-	NC_004065.1_gene26_CDS5	Mouse_CMV	hypothetical protein. /gene=(noname26) /protein_id=YP_214039.1	36.11	72	45	1	2	73	50	120	2e-11	60.1
gi|1281|	39058	38621	-	NC_003521.1_gene26_CDS	Chimp_CMV	tegument protein UL26. /gene=(noname26) /protein_id=NP_612670.1	37.14	70	43	1	3	72	58	126	2e-10	56.6
gi|1281|	39058	38621	-	NC_001347.3_gene29_CDS	Human_CMV_AD169	UL26. /gene=(noname29) /protein_id=NP_039960.1	40	70	41	1	3	72	58	126	3e-10	56.2
gi|1281|	39058	38621	-	NC_002794.1_gene38_CDS	Tupaia_HV	T26. /gene=(noname38) /protein_id=NP_116369.1	30.77	130	79	2	1	119	92	221	1e-09	54.3
gi|1281|	39058	38621	-	NC_006150.1_gene39_CDS1	Macaque_CMV	rh44. /gene=(noname39) /protein_id=YP_068138.1	31.37	102	62	2	1	102	87	180	1e-09	53.9
gi|1281|	39058	38621	-	AF232689.2_gene17_CDS	Rat_CMV	pR26. /gene=R26 /protein_id=AAF99126.1	33.82	68	44	1	2	69	87	153	5e-07	45.4
gi|1293|	36217	35000	-	NC_003521.1_gene24_CDS	Chimp_CMV	tegument protein UL24. /gene=(noname24) /protein_id=NP_612668.1	32.09	268	169	6	132	391	32	294	5e-28	117
gi|1293|	36217	35000	-	NC_001347.3_gene27_CDS	Human_CMV_AD169	UL24. /gene=(noname27) /protein_id=NP_783778.1	31.5	273	170	9	129	391	29	294	5e-27	114
gi|1293|	36217	35000	-	NC_006150.1_gene37_CDS	Macaque_CMV	rh42. /gene=(noname37) /protein_id=YP_068136.1	29.04	272	177	8	130	391	35	300	1e-21	96.3
gi|1293|	36217	35000	-	NC_004065.1_gene24_CDS	Mouse_CMV	US22 family homolog. /gene=(noname24) /protein_id=YP_214033.1	27.65	264	153	12	130	374	56	300	2e-15	75.1
gi|1293|	36217	35000	-	AF232689.2_gene12_CDS	Rat_CMV	pR24. /gene=R24 /protein_id=AAF99121.1	25.51	294	182	10	122	390	59	340	7e-13	67
gi|1293|	36217	35000	-	NC_004065.1_gene26_CDS2	Mouse_CMV	US22 family homolog. /gene=(noname26) /protein_id=YP_214036.1	23.13	268	176	7	132	391	134	379	2e-10	58.9
gi|1293|	36217	35000	-	NC_004065.1_gene26_CDS1	Mouse_CMV	hypothetical protein. /gene=(noname26) /protein_id=YP_214035.1	23.13	268	176	7	132	391	241	486	2e-10	58.9
gi|1293|	36217	35000	-	AF232689.2_gene27_CDS	Rat_CMV	pR36. /gene=R36 /protein_id=AAF99134.1	22.36	313	200	12	102	391	13	305	2e-09	55.5
gi|1293|	36217	35000	-	AF232689.2_gene14_CDS	Rat_CMV	pr25.1. /gene=r25.1 /protein_id=AAF99123.1	23.1	290	165	7	132	391	35	296	5e-07	47.4
gi|1293|	36217	35000	-	NC_004065.1_gene26_CDS4	Mouse_CMV	hypothetical protein. /gene=(noname26) /protein_id=YP_214038.1	25.82	213	138	8	180	387	125	322	3e-06	44.7
gi|1293|	36217	35000	-	NC_004065.1_gene26_CDS3	Mouse_CMV	US22 family homolog. /gene=(noname26) /protein_id=YP_214037.1	25.82	213	138	8	180	387	272	469	3e-06	44.7
gi|1293|	36217	35000	-	NC_001347.3_gene44_CDS	Human_CMV_AD169	UL43. /gene=(noname44) /protein_id=NP_783785.1	23.38	308	169	11	128	402	143	416	3e-06	44.7
gi|1293|	36217	35000	-	AF232689.2_gene34_CDS	Rat_CMV	pR43. /gene=R43 /protein_id=AAF99141.1	25.75	268	166	15	126	377	228	478	5e-06	44.3
gi|1293|	36217	35000	-	NC_003521.1_gene41_CDS	Chimp_CMV	tegument protein UL43. /gene=(noname41) /protein_id=NP_612686.1	31.63	98	60	4	128	220	124	219	2e-05	42.4
gi|1293|	36217	35000	-	AF232689.2_gene134_CDS	Rat_CMV	pr141. /gene=r141 /protein_id=AAF99236.1	26.89	119	77	4	109	219	24	140	9e-05	40
gi|1293|	36217	35000	-	NC_004065.1_gene40_CDS	Mouse_CMV	US22 family homolog. /gene=(noname40) /protein_id=YP_214055.1	29.69	128	75	7	104	220	268	391	0.0004	37.7
gi|1293|	36217	35000	-	NC_003521.1_gene36_CDS	Chimp_CMV	viral cell death suppressor UL36. /gene=(noname36) /protein_id=NP_612680.1	27.5	80	51	2	160	239	70	142	0.0004	37.7
gi|1293|	36217	35000	-	NC_006150.1_gene168_CDS	Macaque_CMV	rh203. /gene=(noname168) /protein_id=YP_068291.1	24.13	286	174	13	120	374	63	336	0.0006	37.4
gi|1293|	36217	35000	-	NC_003521.1_gene26_CDS	Chimp_CMV	tegument protein UL26. /gene=(noname26) /protein_id=NP_612670.1	28.79	132	83	4	258	387	16	138	0.0006	37.4
gi|1293|	36217	35000	-	NC_003521.1_gene131_CDS	Chimp_CMV	tegument protein US22. /gene=(noname131) /protein_id=NP_612795.1	24.63	134	88	4	105	226	47	179	0.005	34.3
gi|1293|	36217	35000	-	NC_001347.3_gene118_CDS	Human_CMV_AD169	US22. /gene=(noname118) /protein_id=NP_783806.1	24.06	133	86	4	107	226	49	179	0.006	33.9
gi|1293|	36217	35000	-	NC_002794.1_gene2_CDS	Tupaia_HV	T2. /gene=(noname2) /protein_id=NP_116331.1	21.52	330	208	11	100	391	20	336	0.023	32
gi|1293|	36217	35000	-	NC_006150.1_gene58_CDS2	Macaque_CMV	rh69. /gene=(noname58) /protein_id=YP_068163.1	25	108	73	4	119	219	31	137	0.023	32
gi|1293|	36217	35000	-	NC_006150.1_gene52_CDS1	Macaque_CMV	rh60. /gene=(noname52) /protein_id=YP_068154.1	33.33	45	30	0	333	377	178	222	0.03	31.6
gi|1293|	36217	35000	-	AF232689.2_gene135_CDS	Rat_CMV	pr142. /gene=r142 /protein_id=AAF99237.1	35.9	39	24	1	190	228	233	270	0.052	30.8
gi|1293|	36217	35000	-	NC_004065.1_gene113_CDS	Mouse_CMV	US22 family homolog. /gene=(noname113) /protein_id=YP_214139.1	32	75	43	3	159	226	225	298	0.068	30.4
gi|1293|	36217	35000	-	NC_002794.1_gene5_CDS	Tupaia_HV	T5. /gene=(noname5) /protein_id=NP_116334.1	28.85	104	67	4	129	226	138	240	0.088	30
gi|1297|	34763	33561	-	NC_002794.1_gene36_CDS	Tupaia_HV	T23. /gene=(noname36) /protein_id=NP_116367.1	35.08	305	187	6	1	295	1	304	2e-41	161
gi|1297|	34763	33561	-	NC_006150.1_gene35_CDS	Macaque_CMV	rh40. /gene=(noname35) /protein_id=YP_068134.1	30	270	169	7	27	294	38	289	1e-29	122
gi|1297|	34763	33561	-	NC_001347.3_gene26_CDS	Human_CMV_AD169	UL23. /gene=(noname26) /protein_id=NP_783777.1	30.26	271	166	8	27	294	28	278	8e-27	113
gi|1297|	34763	33561	-	NC_003521.1_gene23_CDS	Chimp_CMV	tegument protein UL23. /gene=(noname23) /protein_id=NP_612667.1	27.68	271	177	7	27	296	33	285	4e-22	97.4
gi|1297|	34763	33561	-	AF232689.2_gene10_CDS	Rat_CMV	pR23. /gene=R23 /protein_id=AAF99119.1	27.23	202	138	4	94	294	64	257	5e-16	77.4
gi|1297|	34763	33561	-	NC_004065.1_gene22_CDS	Mouse_CMV	US22 family homolog. /gene=(noname22) /protein_id=YP_214031.1	43.53	85	44	1	1	81	1	85	1e-13	69.3
gi|1297|	34763	33561	-	NC_004065.1_gene22_CDS	Mouse_CMV	US22 family homolog. /gene=(noname22) /protein_id=YP_214031.1	23.91	230	164	5	94	320	160	381	8e-13	66.6
gi|1297|	34763	33561	-	AF232689.2_gene34_CDS	Rat_CMV	pR43. /gene=R43 /protein_id=AAF99141.1	28.36	268	152	11	29	276	232	479	6e-11	60.5
gi|1297|	34763	33561	-	NC_004065.1_gene26_CDS2	Mouse_CMV	US22 family homolog. /gene=(noname26) /protein_id=YP_214036.1	26.09	115	75	4	21	134	124	229	0.001	36.6
gi|1297|	34763	33561	-	NC_004065.1_gene26_CDS1	Mouse_CMV	hypothetical protein. /gene=(noname26) /protein_id=YP_214035.1	26.09	115	75	4	21	134	231	336	0.001	36.6
gi|1297|	34763	33561	-	AF232689.2_gene14_CDS	Rat_CMV	pr25.1. /gene=r25.1 /protein_id=AAF99123.1	21.91	283	155	12	62	315	65	310	0.002	35.4
gi|1297|	34763	33561	-	NC_001347.3_gene120_CDS	Human_CMV_AD169	US24. /gene=(noname120) /protein_id=NP_783807.1	30.34	89	54	5	60	144	92	176	0.005	34.3
gi|1297|	34763	33561	-	NC_002794.1_gene5_CDS	Tupaia_HV	T5. /gene=(noname5) /protein_id=NP_116334.1	32.5	80	43	4	54	130	161	232	0.006	33.9
gi|1297|	34763	33561	-	NC_001347.3_gene44_CDS	Human_CMV_AD169	UL43. /gene=(noname44) /protein_id=NP_783785.1	34.67	75	38	4	62	135	178	242	0.006	33.9
gi|1297|	34763	33561	-	NC_003521.1_gene41_CDS	Chimp_CMV	tegument protein UL43. /gene=(noname41) /protein_id=NP_612686.1	31.51	73	34	4	62	127	159	222	0.008	33.5
gi|1297|	34763	33561	-	NC_002794.1_gene3_CDS	Tupaia_HV	T3. /gene=(noname3) /protein_id=NP_116332.1	40.43	47	22	2	63	109	67	107	0.023	32
gi|1303|	32308	32003	-	NC_006150.1_gene37_CDS	Macaque_CMV	rh42. /gene=(noname37) /protein_id=YP_068136.1	40	25	15	0	24	48	20	44	0.018	29.3
gi|1318|	28097	26985	-	NC_004065.1_gene32_CDS	Mouse_CMV	Tegument protein of HCMV. /gene=(noname32) /protein_id=YP_214046.1	33.33	69	43	2	116	184	293	358	0.079	30
gi|1337|	21416	21093	-	AF232689.2_gene129_CDS	Rat_CMV	pr136. /gene=r136 /protein_id=AAF99231.1	36.36	44	24	1	4	47	141	180	0.046	28.1
gi|1344|	19312	18533	-	NC_006150.1_gene51_CDS	Macaque_CMV	rh59. /gene=(noname51) /protein_id=YP_068153.1	37.31	67	37	2	195	258	519	583	0.013	32
gi|1346|	19827	17461	-	NC_002794.1_gene5_CDS	Tupaia_HV	T5. /gene=(noname5) /protein_id=NP_116334.1	30.17	295	189	7	254	541	127	411	8e-24	104
gi|1346|	19827	17461	-	NC_002794.1_gene2_CDS	Tupaia_HV	T2. /gene=(noname2) /protein_id=NP_116331.1	28.15	238	165	3	304	540	101	333	6e-21	94.7
gi|1346|	19827	17461	-	NC_006150.1_gene168_CDS	Macaque_CMV	rh203. /gene=(noname168) /protein_id=YP_068291.1	30.21	288	177	10	262	538	69	343	6e-21	94.7
gi|1346|	19827	17461	-	AF232689.2_gene133_CDS	Rat_CMV	pr140. /gene=r140 /protein_id=AAF99235.1	25.23	329	226	6	251	571	42	358	1e-18	87.4
gi|1346|	19827	17461	-	NC_001347.3_gene118_CDS	Human_CMV_AD169	US22. /gene=(noname118) /protein_id=NP_783806.1	25.39	319	217	7	240	545	44	354	2e-16	80.1
gi|1346|	19827	17461	-	NC_003521.1_gene131_CDS	Chimp_CMV	tegument protein US22. /gene=(noname131) /protein_id=NP_612795.1	24.21	318	223	6	238	545	45	354	1e-15	77.4
gi|1346|	19827	17461	-	NC_004065.1_gene114_CDS	Mouse_CMV	US22 family homolog. /gene=(noname114) /protein_id=YP_214140.1	24.08	299	193	7	252	537	44	321	6e-14	71.6
gi|1346|	19827	17461	-	NC_004065.1_gene113_CDS	Mouse_CMV	US22 family homolog. /gene=(noname113) /protein_id=YP_214139.1	24.7	328	226	8	242	563	173	485	6e-13	68.2
gi|1346|	19827	17461	-	AF232689.2_gene135_CDS	Rat_CMV	pr142. /gene=r142 /protein_id=AAF99237.1	22.88	319	218	7	238	543	139	442	1e-12	67
gi|1346|	19827	17461	-	NC_004065.1_gene117_CDS	Mouse_CMV	US22 family homolog. /gene=(noname117) /protein_id=YP_214143.1	23.85	327	220	9	220	540	11	314	1e-12	67
gi|1346|	19827	17461	-	NC_006150.1_gene174_CDS1	Macaque_CMV	rh211. /gene=(noname174) /protein_id=YP_068299.1	24.68	231	158	4	322	547	139	358	9e-12	64.3
gi|1346|	19827	17461	-	NC_004065.1_gene116_CDS	Mouse_CMV	US22 family homolog. /gene=(noname116) /protein_id=YP_214142.1	23.55	310	215	7	244	543	43	340	1e-11	63.9
gi|1346|	19827	17461	-	AF232689.2_gene136_CDS	Rat_CMV	pr143. /gene=r143 /protein_id=AAF99238.1	23.51	302	210	8	244	540	31	316	2e-11	63.5
gi|1346|	19827	17461	-	NC_002794.1_gene1_CDS	Tupaia_HV	T1. /gene=(noname1) /protein_id=NP_116330.1	22.42	281	199	5	258	535	34	298	2e-10	60.1
gi|1346|	19827	17461	-	AF232689.2_gene134_CDS	Rat_CMV	pr141. /gene=r141 /protein_id=AAF99236.1	21.3	324	235	7	238	541	17	340	2e-10	59.7
gi|1346|	19827	17461	-	NC_004065.1_gene115_CDS	Mouse_CMV	US22 family homolog. /gene=(noname115) /protein_id=YP_214141.1	25.08	331	215	10	238	541	17	341	8e-10	57.8
gi|1346|	19827	17461	-	AF232689.2_gene132_CDS	Rat_CMV	pr139. /gene=r139 /protein_id=AAF99234.1	22.15	307	212	7	244	537	186	478	1e-09	57
gi|1346|	19827	17461	-	NC_003521.1_gene132_CDS	Chimp_CMV	US23. /gene=(noname132) /protein_id=NP_612796.1	24.29	247	165	5	303	537	99	335	1e-09	57
gi|1346|	19827	17461	-	NC_006150.1_gene172_CDS	Macaque_CMV	rh209. /gene=(noname172) /protein_id=YP_068297.1	22.03	286	195	6	271	537	51	327	2e-09	56.6
gi|1346|	19827	17461	-	AF232689.2_gene27_CDS	Rat_CMV	pR36. /gene=R36 /protein_id=AAF99134.1	27.76	263	156	8	304	559	82	317	3e-09	55.8
gi|1346|	19827	17461	-	NC_001347.3_gene119_CDS	Human_CMV_AD169	US23. /gene=(noname119) /protein_id=NP_040108.1	25.51	247	162	6	303	537	99	335	7e-09	54.7
gi|1346|	19827	17461	-	NC_006150.1_gene169_CDS1	Macaque_CMV	rh204. /gene=(noname169) /protein_id=YP_068292.1	23.61	216	145	4	316	519	111	318	9e-09	54.3
gi|1346|	19827	17461	-	NC_001347.3_gene120_CDS	Human_CMV_AD169	US24. /gene=(noname120) /protein_id=NP_783807.1	24.03	308	205	7	250	537	49	347	9e-09	54.3
gi|1346|	19827	17461	-	NC_003521.1_gene134_CDS	Chimp_CMV	US26. /gene=(noname134) /protein_id=NP_612798.1	22.52	222	155	3	321	537	137	346	3e-08	52.8
gi|1346|	19827	17461	-	NC_002794.1_gene4_CDS	Tupaia_HV	T4. /gene=(noname4) /protein_id=NP_116333.1	24.65	284	199	5	238	518	33	304	5e-08	52
gi|1346|	19827	17461	-	NC_003521.1_gene133_CDS	Chimp_CMV	US24. /gene=(noname133) /protein_id=NP_612797.1	25.43	232	151	5	319	537	138	360	5e-08	52
gi|1346|	19827	17461	-	NC_001347.3_gene121_CDS	Human_CMV_AD169	US26. /gene=(noname121) /protein_id=NP_040111.1	23.56	225	163	4	318	541	134	350	4e-07	48.9
gi|1346|	19827	17461	-	NC_002794.1_gene3_CDS	Tupaia_HV	T3. /gene=(noname3) /protein_id=NP_116332.1	24.9	245	150	8	310	538	81	307	5e-05	42
gi|1346|	19827	17461	-	NC_006150.1_gene52_CDS1	Macaque_CMV	rh60. /gene=(noname52) /protein_id=YP_068154.1	36.73	49	29	1	308	356	6	52	0.003	35.8
gi|1346|	19827	17461	-	NC_001347.3_gene32_CDS	Human_CMV_AD169	UL29. /gene=(noname32) /protein_id=NP_039963.1	33.33	63	39	1	311	370	117	179	0.017	33.5
gi|1346|	19827	17461	-	NC_001347.3_gene44_CDS	Human_CMV_AD169	UL43. /gene=(noname44) /protein_id=NP_783785.1	24.34	152	101	7	216	356	90	238	0.022	33.1
gi|1346|	19827	17461	-	NC_003521.1_gene141_CDS	Chimp_CMV	transcriptional transactivator TRS1. /gene=(noname141) /protein_id=NP_612807.1	22.58	155	109	4	318	467	175	323	0.022	33.1
gi|1346|	19827	17461	-	NC_003521.1_gene111_CDS	Chimp_CMV	transcriptional transactivator IRS1. /gene=(noname111) /protein_id=NP_612775.1	22.58	155	109	4	318	467	175	323	0.022	33.1
gi|1346|	19827	17461	-	NC_006150.1_gene188_CDS2	Macaque_CMV	rh230. /gene=(noname188) /protein_id=YP_068317.1	33.33	60	40	0	477	536	447	506	0.038	32.3
gi|1346|	19827	17461	-	NC_004065.1_gene103_CDS	Mouse_CMV	hypothetical protein. /gene=(noname103) /protein_id=YP_214129.1	29.23	65	43	2	452	515	295	357	0.049	32
gi|1346|	19827	17461	-	NC_006150.1_gene37_CDS	Macaque_CMV	rh42. /gene=(noname37) /protein_id=YP_068136.1	22.22	279	171	9	262	521	31	282	0.084	31.2
gi|1382|	1099	884	-	AF232689.2_gene2_CDS	Rat_CMV	pr2. /gene=r2 /protein_id=AAF99111.1	34.29	70	42	2	4	69	616	685	0.019	28.9

## Sheet: Orfs >50aa
#Query	CoordsStart	CoordsStop	Strand	Subject	SubjectGenome	SubjectAnnot	% identity	AlignmentLength	Mismatches	GapOpenings	QueryStart	QueryEnd	SubjectStart	SubjectEnd	E-value	BitScore
gi|25|	15098	15949	+	NC_004065.1_gene52_CDS	Mouse_CMV	Similar to HCMV transactivator. /gene=(noname52) /protein_id=YP_214071.1	34.72	72	40	2	70	136	459	528	0.002	35
gi|25|	15098	15949	+	AF232689.2_gene50_CDS	Rat_CMV	pr58. /gene=r58 /protein_id=AAF99154.1	30	90	60	3	68	155	134	222	0.097	29.3
gi|36|	21403	21681	+	NC_004065.1_gene137_CDS	Mouse_CMV	hypothetical protein. /gene=(noname137) /protein_id=YP_214168.1	42.5	40	22	1	30	69	54	92	0.034	28.1
gi|38|	21678	21854	+	AF232689.2_gene67_CDS	Rat_CMV	pR82. /gene=R82 /protein_id=AAF99170.1	48.15	27	14	0	30	56	458	484	0.005	30.8
gi|55|	30089	30454	+	NC_004065.1_gene7_CDS	Mouse_CMV	Glycoprotein family m02. /gene=(noname7) /protein_id=YP_214015.1	36.36	55	30	1	26	80	174	223	0.06	28.1
gi|69|	37187	38455	+	NC_002794.1_gene37_CDS	Tupaia_HV	T25. /gene=(noname37) /protein_id=NP_116368.1	24.44	401	289	8	3	396	271	664	3e-25	108
gi|69|	37187	38455	+	AF232689.2_gene13_CDS	Rat_CMV	pR25. /gene=R25 /protein_id=AAF99122.1	24.66	373	258	8	3	361	376	739	4e-17	81.3
gi|69|	37187	38455	+	NC_004065.1_gene25_CDS	Mouse_CMV	UL25 family homolog. /gene=(noname25) /protein_id=YP_214034.1	23.51	370	269	6	3	363	497	861	2e-16	78.6
gi|69|	37187	38455	+	NC_003521.1_gene25_CDS	Chimp_CMV	tegument protein UL25. /gene=(noname25) /protein_id=NP_612669.1	23.27	318	241	2	2	319	223	537	1e-14	72.8
gi|69|	37187	38455	+	NC_001347.3_gene28_CDS	Human_CMV_AD169	UL25. /gene=(noname28) /protein_id=NP_039959.1	21.2	401	295	6	2	390	196	587	8e-14	70.1
gi|69|	37187	38455	+	NC_004065.1_gene34_CDS	Mouse_CMV	UL25 family homolog. /gene=(noname34) /protein_id=YP_214048.1	22.63	190	135	4	127	311	150	332	0.0003	38.5
gi|81|	43734	44258	+	AF232689.2_gene77_CDS	Rat_CMV	pR92. /gene=R92 /protein_id=AAF99180.1	38.1	63	35	2	77	135	87	149	0.029	30
gi|86|	45317	45952	+	NC_006150.1_gene42_CDS	Macaque_CMV	rh48. /gene=(noname42) /protein_id=YP_068142.1	32.58	89	53	4	16	100	76	161	0.017	31.2
gi|87|	45882	46304	+	NC_001347.3_gene88_CDS	Human_CMV_AD169	UL124. /gene=(noname88) /protein_id=NP_040061.1	28.28	99	48	3	24	109	46	134	0.012	30.8
gi|87|	45882	46304	+	NC_004065.1_gene128_CDS	Mouse_CMV	Threonine-serine-rich glycoprotein of MGP family m145. /gene=(noname128) /protein_id=YP_214154.1	27.69	65	46	1	23	87	177	240	0.027	29.6
gi|87|	45882	46304	+	NC_003521.1_gene4_CDS	Chimp_CMV	glycoprotein RL12. /gene=(noname4) /protein_id=NP_612646.1	31.25	64	39	2	27	85	43	106	0.059	28.5
gi|87|	45882	46304	+	NC_003521.1_gene51_CDS	Chimp_CMV	single-stranded DNA-binding protein UL57. /gene=(noname51) /protein_id=NP_612701.1	32.61	46	31	0	14	59	1016	1061	0.078	28.1
gi|99|	51131	51427	+	AF232689.2_gene82_CDS	Rat_CMV	pr95.1. /gene=r95.1 /protein_id=AAF99185.1	34.29	70	42	2	33	98	613	682	0.008	30.4
gi|99|	51131	51427	+	NC_002794.1_gene36_CDS	Tupaia_HV	T23. /gene=(noname36) /protein_id=NP_116367.1	35.56	45	29	0	39	83	263	307	0.03	28.5
gi|100|	51354	52832	+	NC_003521.1_gene31_CDS	Chimp_CMV	UL31. /gene=(noname31) /protein_id=NP_612675.1	29.87	472	315	10	22	485	95	558	1e-55	209
gi|100|	51354	52832	+	NC_001347.3_gene34_CDS	Human_CMV_AD169	UL31. /gene=(noname34) /protein_id=NP_783780.1	31.14	440	285	10	59	487	160	592	3e-54	204
gi|100|	51354	52832	+	NC_006150.1_gene47_CDS	Macaque_CMV	rh54. /gene=(noname47) /protein_id=YP_068148.1	30.09	442	277	11	59	487	117	539	1e-51	196
gi|100|	51354	52832	+	NC_002794.1_gene48_CDS	Tupaia_HV	T31. /gene=(noname48) /protein_id=NP_116380.1	28.97	466	303	16	34	485	49	500	6e-48	183
gi|100|	51354	52832	+	AF232689.2_gene22_CDS	Rat_CMV	pR31. /gene=R31 /protein_id=AAF99131.1	24.25	433	300	13	59	484	356	767	3e-27	115
gi|100|	51354	52832	+	NC_004065.1_gene31_CDS2	Mouse_CMV	hypothetical protein. /gene=(noname31) /protein_id=YP_214045.1	26.15	348	227	12	59	397	179	505	3e-19	88.6
gi|104|	54846	56129	+	NC_002794.1_gene51_CDS	Tupaia_HV	T33. /gene=(noname51) /protein_id=NP_116383.1	44.75	324	178	1	16	338	13	336	9e-85	305
gi|104|	54846	56129	+	AF232689.2_gene24_CDS	Rat_CMV	pR33. /gene=R33 /protein_id=AAC58815.1	43.12	327	184	1	14	340	11	335	5e-82	296
gi|104|	54846	56129	+	NC_003521.1_gene33_CDS	Chimp_CMV	G protein-coupled receptor UL33. /gene=(noname33) /protein_id=NP_612677.1	40.69	376	201	5	21	375	17	391	9e-82	295
gi|104|	54846	56129	+	NC_001347.3_gene36_CDS	Human_CMV_AD169	GPCR. /gene=(noname36) /protein_id=NP_783781.1	41.44	333	192	3	8	338	3	334	4e-77	280
gi|104|	54846	56129	+	NC_006150.1_gene49_CDS	Macaque_CMV	rh56. /gene=(noname49) /protein_id=YP_068150.1	39.35	310	173	5	77	374	1	307	3e-68	251
gi|104|	54846	56129	+	NC_001347.3_gene123_CDS	Human_CMV_AD169	US28. /gene=(noname123) /protein_id=NP_783808.1	24.43	352	240	10	26	373	23	352	1e-19	89.4
gi|104|	54846	56129	+	NC_006150.1_gene181_CDS	Macaque_CMV	rh220. /gene=(noname181) /protein_id=YP_068307.1	24.03	308	215	8	24	325	144	438	2e-13	68.9
gi|104|	54846	56129	+	NC_003521.1_gene136_CDS	Chimp_CMV	G protein-coupled receptor US28. /gene=(noname136) /protein_id=NP_612800.1	22	300	206	9	24	317	18	295	2e-13	68.6
gi|104|	54846	56129	+	NC_003521.1_gene135_CDS	Chimp_CMV	G protein-coupled receptor US27. /gene=(noname135) /protein_id=NP_612799.1	20.64	281	208	8	49	326	35	303	6e-07	47.4
gi|104|	54846	56129	+	NC_001347.3_gene122_CDS	Human_CMV_AD169	US27. /gene=(noname122) /protein_id=NP_040112.1	21.77	271	200	4	45	314	39	298	4e-06	44.7
gi|107|	56482	58065	+	NC_002794.1_gene52_CDS	Tupaia_HV	T34. /gene=(noname52) /protein_id=NP_116384.1	33.59	256	166	2	22	276	32	284	6e-43	167
gi|107|	56482	58065	+	NC_004065.1_gene33_CDS	Mouse_CMV	hypothetical protein. /gene=(noname33) /protein_id=YP_214047.1	35.4	274	173	3	16	288	228	498	1e-42	166
gi|107|	56482	58065	+	AF232689.2_gene25_CDS	Rat_CMV	pR34. /gene=R34 /protein_id=AAF99132.1	32.84	271	171	4	10	277	201	463	8e-41	160
gi|107|	56482	58065	+	NC_001347.3_gene37_CDS	Human_CMV_AD169	UL34. /gene=(noname37) /protein_id=NP_783782.1	32.39	247	151	4	20	254	9	251	5e-33	134
gi|107|	56482	58065	+	NC_006150.1_gene50_CDS1	Macaque_CMV	rh57. /gene=(noname50) /protein_id=YP_068151.1	31.91	257	162	5	1	254	6	252	5e-32	130
gi|107|	56482	58065	+	NC_003521.1_gene34_CDS	Chimp_CMV	transcriptional repressor UL34. /gene=(noname34) /protein_id=NP_612678.1	31.98	247	152	4	20	254	9	251	4e-31	127
gi|109|	58269	59927	+	NC_002794.1_gene53_CDS	Tupaia_HV	T35. /gene=(noname53) /protein_id=NP_116385.1	34.95	455	288	6	12	462	12	462	6e-73	266
gi|109|	58269	59927	+	AF232689.2_gene26_CDS	Rat_CMV	pR35. /gene=R35 /protein_id=AAF99133.1	30.62	467	304	6	1	462	1	452	6e-62	230
gi|109|	58269	59927	+	NC_004065.1_gene34_CDS	Mouse_CMV	UL25 family homolog. /gene=(noname34) /protein_id=YP_214048.1	29.67	455	301	6	11	462	12	450	2e-61	228
gi|109|	58269	59927	+	NC_001347.3_gene38_CDS	Human_CMV_AD169	UL35. /gene=(noname38) /protein_id=NP_039969.1	26.91	472	322	7	1	458	1	463	8e-47	180
gi|109|	58269	59927	+	NC_003521.1_gene35_CDS	Chimp_CMV	UL35. /gene=(noname35) /protein_id=NP_612679.1	26.81	470	310	8	12	458	29	487	2e-45	175
gi|109|	58269	59927	+	NC_006150.1_gene51_CDS	Macaque_CMV	rh59. /gene=(noname51) /protein_id=YP_068153.1	25.65	464	322	5	12	461	8	462	2e-43	169
gi|109|	58269	59927	+	NC_002794.1_gene37_CDS	Tupaia_HV	T25. /gene=(noname37) /protein_id=NP_116368.1	20.52	385	280	8	21	394	273	642	3e-10	58.5
gi|109|	58269	59927	+	NC_004065.1_gene25_CDS	Mouse_CMV	UL25 family homolog. /gene=(noname25) /protein_id=YP_214034.1	25.18	282	197	7	22	296	500	774	2e-09	55.8
gi|109|	58269	59927	+	AF232689.2_gene13_CDS	Rat_CMV	pR25. /gene=R25 /protein_id=AAF99122.1	21.63	282	190	7	22	287	379	645	5e-06	44.7
gi|109|	58269	59927	+	NC_003521.1_gene25_CDS	Chimp_CMV	tegument protein UL25. /gene=(noname25) /protein_id=NP_612669.1	22.03	295	199	8	13	294	218	494	2e-05	42.4
gi|109|	58269	59927	+	NC_006150.1_gene38_CDS	Macaque_CMV	rh43. /gene=(noname38) /protein_id=YP_068137.1	16.31	282	231	3	13	294	161	437	7e-05	40.8
gi|109|	58269	59927	+	NC_004065.1_gene127_CDS	Mouse_CMV	Member of MGP family m145. /gene=(noname127) /protein_id=YP_214153.1	23.47	98	72	2	56	153	124	218	0.043	31.6
gi|126|	67801	68043	+	NC_002794.1_gene67_CDS	Tupaia_HV	T48. /gene=(noname67) /protein_id=NP_116401.1	37.88	66	39	1	15	78	260	325	0.002	32.3
gi|126|	67801	68043	+	NC_006150.1_gene1_CDS1	Macaque_CMV	rh01. /gene=(noname1) /protein_id=YP_068095.1	39.02	41	22	1	35	72	161	201	0.072	26.9
gi|131|	69371	70396	+	NC_006150.1_gene60_CDS	Macaque_CMV	rh71. /gene=(noname60) /protein_id=YP_068165.1	32.68	153	100	1	102	254	9	158	3e-12	64.7
gi|132|	71337	71543	+	NC_006150.1_gene1_CDS1	Macaque_CMV	rh01. /gene=(noname1) /protein_id=YP_068095.1	40.54	37	22	0	28	64	27	63	0.019	28.9
gi|132|	71337	71543	+	NC_003521.1_gene75_CDS	Chimp_CMV	DNA helicase-primase complex protein UL102. /gene=(noname75) /protein_id=NP_612733.1	36.84	38	24	0	26	63	802	839	0.055	27.3
gi|136|	71552	72571	+	NC_006150.1_gene62_CDS	Macaque_CMV	rh73. /gene=(noname62) /protein_id=YP_068167.1	32.43	74	46	1	34	103	67	140	0.0004	37.4
gi|143|	75441	77846	+	NC_006150.1_gene65_CDS	Macaque_CMV	rh76. /gene=(noname65) /protein_id=YP_068170.1	26.72	711	474	12	17	722	172	840	6e-80	290
gi|143|	75441	77846	+	NC_002794.1_gene66_CDS	Tupaia_HV	T47. /gene=(noname66) /protein_id=NP_116400.1	31.31	626	403	10	9	625	213	820	3e-79	288
gi|143|	75441	77846	+	NC_003521.1_gene45_CDS1	Chimp_CMV	tegument protein UL47. /gene=(noname45) /protein_id=NP_612690.1	27.13	715	484	10	12	725	179	857	6e-72	264
gi|143|	75441	77846	+	NC_001347.3_gene48_CDS1	Human_CMV_AD169	UL47. /gene=(noname48) /protein_id=NP_783786.1	27.96	676	442	10	12	684	180	813	9e-71	260
gi|143|	75441	77846	+	AF232689.2_gene39_CDS	Rat_CMV	pR47. /gene=R47 /protein_id=AAF99146.1	25.94	640	437	11	23	659	184	789	2e-48	186
gi|144|	77827	78054	+	AF232689.2_gene39_CDS	Rat_CMV	pR47. /gene=R47 /protein_id=AAF99146.1	36.54	52	26	2	13	57	911	962	0.006	30.4
gi|144|	77827	78054	+	NC_006150.1_gene65_CDS	Macaque_CMV	rh76. /gene=(noname65) /protein_id=YP_068170.1	37.14	35	21	1	18	52	918	951	0.024	28.5
gi|145|	78446	79051	+	AF232689.2_gene51_CDS	Rat_CMV	pR69. /gene=R69 /protein_id=AAF99155.1	31.43	105	64	5	79	180	525	624	0.012	31.6
gi|148|	78051	84332	+	NC_006150.1_gene67_CDS	Macaque_CMV	rh78. /gene=(noname67) /protein_id=YP_068172.1	28.23	2069	1359	41	1	2018	1	1994	0	776
gi|148|	78051	84332	+	AF232689.2_gene40_CDS	Rat_CMV	pR48. /gene=R48 /protein_id=AAF99147.1	27.23	2020	1343	44	1	1970	1	1943	0	659
gi|148|	78051	84332	+	NC_001347.3_gene48_CDS2	Human_CMV_AD169	UL48. /gene=(noname48) /protein_id=NP_039982.1	26.92	2121	1317	60	1	1966	1	2043	0	639
gi|148|	78051	84332	+	NC_003521.1_gene45_CDS2	Chimp_CMV	tegument protein UL48. /gene=(noname45) /protein_id=NP_612691.1	25.05	2124	1365	50	1	1965	1	2056	4e-176	611
gi|148|	78051	84332	+	NC_002794.1_gene67_CDS	Tupaia_HV	T48. /gene=(noname67) /protein_id=NP_116401.1	26.16	1739	1184	32	285	1965	360	2056	8e-154	537
gi|148|	78051	84332	+	NC_002794.1_gene67_CDS	Tupaia_HV	T48. /gene=(noname67) /protein_id=NP_116401.1	39.22	232	138	3	1	231	1	230	1e-42	168
gi|148|	78051	84332	+	NC_002794.1_gene72_CDS3	Tupaia_HV	T56. /gene=(noname72) /protein_id=NP_116410.1	28.32	113	73	3	1296	1400	297	409	0.016	35
gi|156|	88170	89750	+	NC_004065.1_gene48_CDS1	Mouse_CMV	hypothetical protein. /gene=(noname48) /protein_id=YP_214065.1	44.28	533	269	8	5	526	2	517	1e-126	445
gi|156|	88170	89750	+	AF232689.2_gene44_CDS	Rat_CMV	pR52. /gene=R52 /protein_id=AAF99151.1	43.76	537	277	6	5	526	4	530	1e-123	435
gi|156|	88170	89750	+	NC_002794.1_gene71_CDS1	Tupaia_HV	T52. /gene=(noname71) /protein_id=NP_116406.1	43.98	548	266	9	5	526	43	575	2e-123	434
gi|156|	88170	89750	+	NC_006150.1_gene71_CDS1	Macaque_CMV	rh83. /gene=(noname71) /protein_id=YP_068176.1	45.97	459	236	5	71	526	102	551	1e-115	408
gi|156|	88170	89750	+	NC_003521.1_gene48_CDS1	Chimp_CMV	DNA packaging protein UL52. /gene=(noname48) /protein_id=NP_612696.1	40.32	568	282	11	5	526	84	640	2e-109	388
gi|156|	88170	89750	+	NC_001347.3_gene51_CDS1	Human_CMV_AD169	UL52. /gene=(noname51) /protein_id=NP_039986.1	40.28	509	242	6	71	526	169	668	3e-106	377
gi|158|	89743	90729	+	AF232689.2_gene45_CDS	Rat_CMV	pR53. /gene=R53 /protein_id=AAF99152.1	50.39	256	125	2	59	313	47	301	2e-72	264
gi|158|	89743	90729	+	NC_002794.1_gene71_CDS2	Tupaia_HV	T53. /gene=(noname71) /protein_id=NP_116407.1	48.8	291	133	5	27	312	27	306	4e-72	263
gi|158|	89743	90729	+	NC_004065.1_gene48_CDS2	Mouse_CMV	hypothetical protein. /gene=(noname48) /protein_id=YP_214066.1	55.56	225	99	1	89	313	109	332	2e-70	258
gi|158|	89743	90729	+	NC_001347.3_gene51_CDS2	Human_CMV_AD169	UL53. /gene=(noname51) /protein_id=NP_039987.1	54.63	227	102	1	90	316	59	284	4e-68	249
gi|158|	89743	90729	+	NC_006150.1_gene71_CDS2	Macaque_CMV	rh85. /gene=(noname71) /protein_id=YP_068178.1	48.08	260	130	2	58	317	23	277	1e-67	248
gi|158|	89743	90729	+	NC_003521.1_gene48_CDS2	Chimp_CMV	UL53. /gene=(noname48) /protein_id=NP_612697.1	48.66	261	127	3	62	316	63	322	2e-67	248
gi|159|	90570	90785	+	NC_006150.1_gene188_CDS2	Macaque_CMV	rh230. /gene=(noname188) /protein_id=YP_068317.1	34.04	47	30	1	20	65	361	407	0.042	27.7
gi|159|	90570	90785	+	NC_003521.1_gene46_CDS3	Chimp_CMV	membrane-associated protein UL50. /gene=(noname46) /protein_id=NP_612694.1	42.42	33	19	0	18	50	308	340	0.094	26.6
gi|162|	92570	93601	+	NC_002794.1_gene88_CDS1	Tupaia_HV	T78.1. /gene=(noname88) /protein_id=NP_116429.1	42.59	54	21	3	259	309	67	113	0.056	30.4
gi|173|	98351	98761	+	NC_004065.1_gene122_CDS	Mouse_CMV	hypothetical protein. /gene=(noname122) /protein_id=YP_214148.1	23	100	62	3	34	121	23	119	0.056	28.5
gi|174|	98805	99467	+	NC_004065.1_gene131_CDS	Mouse_CMV	Putative membrane glycoprotein. /gene=(noname131) /protein_id=YP_214159.1	26.03	73	52	1	15	87	23	93	0.091	28.9
gi|189|	107338	107712	+	AF232689.2_gene45_CDS	Rat_CMV	pR53. /gene=R53 /protein_id=AAF99152.1	44.83	29	16	0	8	36	32	60	0.062	28.1
gi|189|	107338	107712	+	NC_003521.1_gene62_CDS2	Chimp_CMV	major capsid scaffold protein UL80.5. /gene=(noname62) /protein_id=NP_612714.2	50	22	8	1	2	20	72	93	0.062	28.1
gi|189|	107338	107712	+	NC_003521.1_gene62_CDS1	Chimp_CMV	protease and minor capsid scaffold protein UL80. /gene=(noname62) /protein_id=NP_612713.1	50	22	8	1	2	20	384	405	0.062	28.1
gi|208|	114182	114493	+	NC_004065.1_gene128_CDS	Mouse_CMV	Threonine-serine-rich glycoprotein of MGP family m145. /gene=(noname128) /protein_id=YP_214154.1	32.65	49	24	1	61	100	285	333	0.056	27.7
gi|210|	115834	116175	+	NC_004065.1_gene96_CDS	Mouse_CMV	hypothetical protein. /gene=(noname96) /protein_id=YP_214122.1	27.96	93	58	3	30	113	371	463	0.006	31.2
gi|210|	115834	116175	+	NC_002794.1_gene71_CDS1	Tupaia_HV	T52. /gene=(noname71) /protein_id=NP_116406.1	48.28	29	15	0	18	46	14	42	0.04	28.5
gi|210|	115834	116175	+	AF232689.2_gene88_CDS	Rat_CMV	pR102. /gene=R102 /protein_id=AAF99191.1	40	55	29	2	7	59	815	867	0.053	28.1
gi|210|	115834	116175	+	NC_004065.1_gene60_CDS2	Mouse_CMV	Pyruvoyl decarboxylase homolog. /gene=(noname60) /protein_id=YP_214080.1	33.33	54	33	1	52	105	56	106	0.053	28.1
gi|211|	115589	116365	+	NC_004065.1_gene55_CDS	Mouse_CMV	hypothetical protein. /gene=(noname55) /protein_id=YP_214074.1	39.46	223	115	1	11	213	41	263	1e-46	177
gi|211|	115589	116365	+	NC_002794.1_gene81_CDS	Tupaia_HV	T71. /gene=(noname81) /protein_id=NP_116421.1	41.85	227	111	3	8	215	15	239	2e-44	170
gi|211|	115589	116365	+	NC_001347.3_gene57_CDS	Human_CMV_AD169	UL71. /gene=(noname57) /protein_id=NP_783789.1	47.8	159	83	0	9	167	4	162	5e-39	152
gi|211|	115589	116365	+	NC_003521.1_gene54_CDS	Chimp_CMV	tegument protein UL71. /gene=(noname54) /protein_id=NP_612704.1	44.44	180	98	2	9	187	4	182	6e-38	149
gi|212|	116565	116813	+	NC_002794.1_gene81_CDS	Tupaia_HV	T71. /gene=(noname81) /protein_id=NP_116421.1	41.46	41	24	0	12	52	396	436	0.094	26.6
gi|215|	117683	118084	+	NC_004065.1_gene57_CDS	Mouse_CMV	hypothetical protein. /gene=(noname57) /protein_id=YP_214076.1	53.7	54	25	0	80	133	86	139	5e-17	78.6
gi|215|	117683	118084	+	NC_002794.1_gene83_CDS	Tupaia_HV	T73. /gene=(noname83) /protein_id=NP_116423.1	51.85	54	26	0	80	133	55	108	1e-15	73.9
gi|215|	117683	118084	+	NC_006150.1_gene87_CDS	Macaque_CMV	rh102. /gene=(noname87) /protein_id=YP_068195.1	55.56	54	24	0	80	133	51	104	7e-15	71.2
gi|215|	117683	118084	+	AF232689.2_gene59_CDS	Rat_CMV	pR73. /gene=R73 /protein_id=AAF99163.1	50	54	27	0	80	133	71	124	5e-14	68.6
gi|215|	117683	118084	+	NC_003521.1_gene56_CDS	Chimp_CMV	envelope glycoprotein UL73. /gene=(noname56) /protein_id=NP_612706.1	48.15	54	28	0	80	133	85	138	4e-13	65.5
gi|215|	117683	118084	+	NC_001347.3_gene59_CDS	Human_CMV_AD169	UL73. /gene=(noname59) /protein_id=NP_040007.1	46.3	54	29	0	80	133	85	138	3e-12	62.4
gi|222|	121931	122770	+	NC_002794.1_gene86_CDS1	Tupaia_HV	T76. /gene=(noname86) /protein_id=NP_116426.1	38.39	224	125	4	4	217	14	234	8e-33	132
gi|222|	121931	122770	+	AF232689.2_gene62_CDS	Rat_CMV	pR76. /gene=R76 /protein_id=AAF99166.1	36.16	271	145	6	2	266	8	256	3e-31	127
gi|222|	121931	122770	+	NC_004065.1_gene60_CDS1	Mouse_CMV	hypothetical protein. /gene=(noname60) /protein_id=YP_214079.1	38.22	225	119	6	2	217	8	221	9e-29	119
gi|222|	121931	122770	+	NC_006150.1_gene90_CDS1	Macaque_CMV	rh105. /gene=(noname90) /protein_id=YP_068198.1	36.28	215	128	3	7	219	14	221	2e-27	114
gi|222|	121931	122770	+	NC_001347.3_gene62_CDS1	Human_CMV_AD169	UL76. /gene=(noname62) /protein_id=NP_040010.1	34.84	287	154	7	2	279	14	276	2e-26	111
gi|222|	121931	122770	+	NC_003521.1_gene59_CDS1	Chimp_CMV	UL76. /gene=(noname59) /protein_id=NP_612709.1	33.33	276	152	5	2	269	17	268	9e-26	108
gi|223|	122484	124343	+	NC_002794.1_gene86_CDS2	Tupaia_HV	T77. /gene=(noname86) /protein_id=NP_116427.1	42.52	628	304	12	1	619	1	580	4e-117	414
gi|223|	122484	124343	+	NC_003521.1_gene59_CDS2	Chimp_CMV	DNA packaging protein UL77. /gene=(noname59) /protein_id=NP_612710.1	40.92	655	332	13	1	618	1	637	2e-115	408
gi|223|	122484	124343	+	NC_006150.1_gene90_CDS2	Macaque_CMV	rh106. /gene=(noname90) /protein_id=YP_068199.1	39.65	623	342	10	1	618	1	594	2e-109	388
gi|223|	122484	124343	+	NC_004065.1_gene60_CDS2	Mouse_CMV	Pyruvoyl decarboxylase homolog. /gene=(noname60) /protein_id=YP_214080.1	39.76	654	333	13	1	619	1	628	6e-107	380
gi|223|	122484	124343	+	NC_001347.3_gene62_CDS2	Human_CMV_AD169	UL77. /gene=(noname62) /protein_id=NP_040011.1	46.11	475	238	8	145	618	184	641	7e-107	379
gi|223|	122484	124343	+	NC_001347.3_gene62_CDS2	Human_CMV_AD169	UL77. /gene=(noname62) /protein_id=NP_040011.1	37.35	83	47	2	1	78	1	83	4e-11	61.6
gi|223|	122484	124343	+	AF232689.2_gene63_CDS	Rat_CMV	pR77. /gene=R77 /protein_id=AAF99167.1	40.39	619	332	13	13	619	63	656	4e-102	363
gi|224|	124725	125969	+	NC_002794.1_gene87_CDS	Tupaia_HV	T78. /gene=(noname87) /protein_id=NP_116428.1	32.04	206	135	4	99	301	81	284	1e-22	99.4
gi|224|	124725	125969	+	NC_001347.3_gene63_CDS	Human_CMV_AD169	UL78. /gene=(noname63) /protein_id=NP_040012.1	27.84	194	129	4	103	289	109	298	1e-18	85.9
gi|224|	124725	125969	+	NC_003521.1_gene60_CDS	Chimp_CMV	UL78. /gene=(noname60) /protein_id=NP_612711.1	27.62	239	155	8	62	290	59	289	1e-18	85.9
gi|224|	124725	125969	+	NC_006150.1_gene91_CDS	Macaque_CMV	rh107. /gene=(noname91) /protein_id=YP_068200.1	21.15	260	176	7	52	289	22	274	4e-12	64.3
gi|224|	124725	125969	+	NC_004065.1_gene61_CDS	Mouse_CMV	GCR homolog. /gene=(noname61) /protein_id=YP_214081.1	17.56	205	145	5	53	250	67	254	0.014	32.7
gi|227|	127439	127696	+	NC_002794.1_gene120_CDS	Tupaia_HV	t121.2. /gene=(noname120) /protein_id=NP_116474.1	35	60	31	1	5	56	281	340	0.024	28.5
gi|228|	126972	129281	+	NC_002794.1_gene89_CDS	Tupaia_HV	T80. /gene=(noname89) /protein_id=NP_116431.1	42.06	485	205	17	6	455	16	459	7e-72	263
gi|228|	126972	129281	+	NC_002794.1_gene89_CDS	Tupaia_HV	T80. /gene=(noname89) /protein_id=NP_116431.1	28.33	233	126	8	550	769	529	733	3e-11	62.4
gi|228|	126972	129281	+	AF232689.2_gene66_CDS	Rat_CMV	pR80. /gene=R80 /protein_id=AAF99169.1	32.4	787	376	29	6	769	76	729	6e-71	260
gi|228|	126972	129281	+	NC_003521.1_gene62_CDS1	Chimp_CMV	protease and minor capsid scaffold protein UL80. /gene=(noname62) /protein_id=NP_612713.1	40.38	473	232	14	6	449	14	465	6e-64	237
gi|228|	126972	129281	+	NC_003521.1_gene62_CDS1	Chimp_CMV	protease and minor capsid scaffold protein UL80. /gene=(noname62) /protein_id=NP_612713.1	26.52	264	127	7	540	769	480	710	7e-12	64.7
gi|228|	126972	129281	+	NC_004065.1_gene63_CDS	Mouse_CMV	Assembly protein, protease. /gene=(noname63) /protein_id=YP_214083.1	37.26	467	233	16	6	447	15	446	2e-61	229
gi|228|	126972	129281	+	NC_004065.1_gene63_CDS	Mouse_CMV	Assembly protein, protease. /gene=(noname63) /protein_id=YP_214083.1	31.05	219	102	11	562	769	517	697	7e-11	61.2
gi|228|	126972	129281	+	NC_001347.3_gene65_CDS1	Human_CMV_AD169	UL80. /gene=(noname65) /protein_id=NP_040014.1	48.14	295	125	9	6	292	14	288	6e-61	227
gi|228|	126972	129281	+	NC_001347.3_gene65_CDS1	Human_CMV_AD169	UL80. /gene=(noname65) /protein_id=NP_040014.1	25.69	218	136	7	562	769	507	708	7e-06	44.7
gi|228|	126972	129281	+	NC_006150.1_gene93_CDS	Macaque_CMV	rh109. /gene=(noname93) /protein_id=YP_068202.1	43.41	364	155	10	6	351	5	335	2e-59	222
gi|228|	126972	129281	+	NC_006150.1_gene93_CDS	Macaque_CMV	rh109. /gene=(noname93) /protein_id=YP_068202.1	24.65	215	107	6	562	769	448	614	7e-09	54.7
gi|228|	126972	129281	+	NC_003521.1_gene62_CDS2	Chimp_CMV	major capsid scaffold protein UL80.5. /gene=(noname62) /protein_id=NP_612714.2	26.52	264	127	7	540	769	168	398	7e-12	64.7
gi|228|	126972	129281	+	NC_003521.1_gene62_CDS2	Chimp_CMV	major capsid scaffold protein UL80.5. /gene=(noname62) /protein_id=NP_612714.2	30.47	128	69	5	334	449	34	153	0.0001	40.4
gi|228|	126972	129281	+	NC_001347.3_gene65_CDS2	Human_CMV_AD169	UL80.5. /gene=(noname65) /protein_id=NP_040015.1	25.69	218	136	7	562	769	172	373	7e-06	44.7
gi|228|	126972	129281	+	NC_002794.1_gene88_CDS1	Tupaia_HV	T78.1. /gene=(noname88) /protein_id=NP_116429.1	34.29	70	45	1	538	607	8	76	0.007	34.7
gi|228|	126972	129281	+	NC_002794.1_gene114_CDS	Tupaia_HV	t116. /gene=(noname114) /protein_id=NP_116467.1	37.7	61	33	2	661	716	83	143	0.021	33.1
gi|240|	134994	135476	+	NC_006150.1_gene100_CDS	Macaque_CMV	rh116. /gene=(noname100) /protein_id=YP_068209.1	47.37	95	44	2	15	104	59	152	2e-10	57
gi|244|	136789	136995	+	NC_006150.1_gene102_CDS	Macaque_CMV	rh119. /gene=(noname102) /protein_id=YP_068212.1	57.97	69	27	2	1	68	1	68	7e-13	63.5
gi|249|	138644	138889	+	NC_006150.1_gene103_CDS	Macaque_CMV	rh121. /gene=(noname103) /protein_id=YP_068214.1	36.73	49	31	0	1	49	2	50	0.072	26.9
gi|250|	138795	139106	+	NC_006150.1_gene103_CDS	Macaque_CMV	rh121. /gene=(noname103) /protein_id=YP_068214.1	36.84	57	35	1	22	77	71	127	0.015	29.6
gi|256|	140657	143578	+	AF232689.2_gene72_CDS	Rat_CMV	pR87. /gene=R87 /protein_id=AAF99175.1	50.99	906	371	10	9	898	16	864	0	866
gi|256|	140657	143578	+	NC_004065.1_gene68_CDS	Mouse_CMV	hypothetical protein. /gene=(noname68) /protein_id=YP_214088.1	50.8	941	388	15	7	903	15	924	0	864
gi|256|	140657	143578	+	NC_002794.1_gene94_CDS1	Tupaia_HV	T87. /gene=(noname94) /protein_id=NP_116436.1	50.21	950	417	12	11	938	14	929	0	861
gi|256|	140657	143578	+	NC_006150.1_gene104_CDS	Macaque_CMV	rh122. /gene=(noname104) /protein_id=YP_068215.1	47.31	911	400	12	4	906	10	848	0	786
gi|256|	140657	143578	+	NC_003521.1_gene68_CDS1	Chimp_CMV	UL87. /gene=(noname68) /protein_id=NP_612720.1	46.15	999	437	16	10	922	12	995	0	765
gi|256|	140657	143578	+	NC_001347.3_gene71_CDS1	Human_CMV_AD169	UL87. /gene=(noname71) /protein_id=NP_040022.1	46.05	949	379	18	21	910	26	900	0	732
gi|258|	143481	144752	+	NC_002794.1_gene94_CDS2	Tupaia_HV	T88. /gene=(noname94) /protein_id=NP_116437.1	31.12	421	230	13	21	423	8	386	4e-42	164
gi|258|	143481	144752	+	AF232689.2_gene73_CDS	Rat_CMV	pR88. /gene=R88 /protein_id=AAF99176.1	29.48	441	249	12	22	423	18	435	5e-38	150
gi|258|	143481	144752	+	NC_001347.3_gene71_CDS2	Human_CMV_AD169	UL88. /gene=(noname71) /protein_id=NP_040023.1	27.62	449	234	11	23	422	22	428	3e-35	141
gi|258|	143481	144752	+	NC_006150.1_gene105_CDS	Macaque_CMV	rh123. /gene=(noname105) /protein_id=YP_068216.1	29.14	405	254	8	23	422	23	399	5e-35	140
gi|258|	143481	144752	+	NC_004065.1_gene69_CDS	Mouse_CMV	hypothetical protein. /gene=(noname69) /protein_id=YP_214089.1	28.34	427	255	13	22	423	26	426	2e-32	131
gi|258|	143481	144752	+	NC_003521.1_gene68_CDS2	Chimp_CMV	virion protein UL88. /gene=(noname68) /protein_id=NP_612721.1	37.19	121	51	2	23	143	39	134	9e-16	76.6
gi|258|	143481	144752	+	NC_003521.1_gene68_CDS2	Chimp_CMV	virion protein UL88. /gene=(noname68) /protein_id=NP_612721.1	25.56	313	194	10	135	422	215	513	1e-15	75.9
gi|260|	145159	145335	+	NC_001347.3_gene88_CDS	Human_CMV_AD169	UL124. /gene=(noname88) /protein_id=NP_040061.1	34.69	49	30	1	3	49	13	61	0.072	26.9
gi|262|	146356	146619	+	NC_001347.3_gene73_CDS1	Human_CMV_AD169	UL91. /gene=(noname73) /protein_id=NP_040026.1	48.44	64	33	0	1	64	1	64	2e-14	68.9
gi|262|	146356	146619	+	NC_006150.1_gene107_CDS	Macaque_CMV	rh126. /gene=(noname107) /protein_id=YP_068218.1	37.66	77	48	0	1	77	1	77	4e-14	67.8
gi|262|	146356	146619	+	NC_003521.1_gene70_CDS1	Chimp_CMV	UL91. /gene=(noname70) /protein_id=NP_612723.1	39.78	93	50	2	1	87	1	93	1e-13	66.2
gi|262|	146356	146619	+	NC_002794.1_gene96_CDS	Tupaia_HV	T91. /gene=(noname96) /protein_id=NP_116440.1	38.36	73	45	0	1	73	1	73	6e-12	60.5
gi|262|	146356	146619	+	NC_004065.1_gene72_CDS	Mouse_CMV	hypothetical protein. /gene=(noname72) /protein_id=YP_214091.1	37.93	87	53	1	1	87	43	128	2e-09	52.4
gi|262|	146356	146619	+	AF232689.2_gene76_CDS	Rat_CMV	pR91. /gene=R91 /protein_id=AAF99179.1	38.81	67	41	0	1	67	93	159	2e-08	48.9
gi|263|	146616	147245	+	NC_002794.1_gene97_CDS1	Tupaia_HV	T92. /gene=(noname97) /protein_id=NP_116441.1	66.83	208	67	1	4	209	22	229	2e-79	286
gi|263|	146616	147245	+	AF232689.2_gene77_CDS	Rat_CMV	pR92. /gene=R92 /protein_id=AAF99180.1	62.3	191	72	0	16	206	44	234	1e-71	261
gi|263|	146616	147245	+	NC_004065.1_gene73_CDS1	Mouse_CMV	hypothetical protein. /gene=(noname73) /protein_id=YP_214092.1	61.54	195	75	0	12	206	33	227	7e-71	258
gi|263|	146616	147245	+	NC_001347.3_gene73_CDS2	Human_CMV_AD169	UL92. /gene=(noname73) /protein_id=NP_040027.1	55.85	188	83	0	16	203	8	195	4e-62	229
gi|263|	146616	147245	+	NC_003521.1_gene70_CDS2	Chimp_CMV	UL92. /gene=(noname70) /protein_id=NP_612724.1	56.08	189	82	1	16	203	8	196	3e-61	226
gi|264|	147211	147504	+	AF232689.2_gene78_CDS	Rat_CMV	pR93. /gene=R93 /protein_id=AAF99181.1	35.42	48	29	1	45	92	22	67	1e-06	42.7
gi|264|	147211	147504	+	NC_004065.1_gene73_CDS2	Mouse_CMV	hypothetical protein. /gene=(noname73) /protein_id=YP_214093.1	25	44	30	1	45	88	19	59	0.004	31.2
gi|264|	147211	147504	+	NC_001347.3_gene73_CDS3	Human_CMV_AD169	UL93. /gene=(noname73) /protein_id=NP_040028.1	40.62	32	19	0	46	77	21	52	0.065	27.3
gi|264|	147211	147504	+	NC_002794.1_gene97_CDS2	Tupaia_HV	T93. /gene=(noname97) /protein_id=NP_116442.1	25.88	85	34	2	1	85	1	56	0.084	26.9
gi|265|	147456	148985	+	NC_002794.1_gene97_CDS2	Tupaia_HV	T93. /gene=(noname97) /protein_id=NP_116442.1	29.89	522	293	17	10	495	51	535	6e-38	150
gi|265|	147456	148985	+	AF232689.2_gene78_CDS	Rat_CMV	pR93. /gene=R93 /protein_id=AAF99181.1	28.9	436	250	10	65	493	124	506	4e-34	137
gi|265|	147456	148985	+	NC_004065.1_gene73_CDS2	Mouse_CMV	hypothetical protein. /gene=(noname73) /protein_id=YP_214093.1	28.61	388	243	8	108	493	157	512	2e-32	132
gi|265|	147456	148985	+	NC_003521.1_gene70_CDS3	Chimp_CMV	DNA packaging protein UL93. /gene=(noname70) /protein_id=NP_612725.1	28.6	535	309	18	13	506	83	585	1e-28	119
gi|265|	147456	148985	+	NC_001347.3_gene73_CDS3	Human_CMV_AD169	UL93. /gene=(noname73) /protein_id=NP_040028.1	24.62	524	312	12	13	505	101	572	1e-25	109
gi|265|	147456	148985	+	NC_006150.1_gene108_CDS	Macaque_CMV	rh128. /gene=(noname108) /protein_id=YP_068219.1	28.01	332	214	6	155	483	174	483	2e-22	99.4
gi|266|	148897	149175	+	NC_002794.1_gene97_CDS3	Tupaia_HV	T94. /gene=(noname97) /protein_id=NP_116443.1	40.45	89	47	3	1	85	1	87	6e-12	60.5
gi|266|	148897	149175	+	NC_003521.1_gene70_CDS4	Chimp_CMV	tegument protein UL94. /gene=(noname70) /protein_id=NP_612726.1	30.34	89	60	1	1	89	1	87	3e-10	54.7
gi|266|	148897	149175	+	NC_001347.3_gene73_CDS4	Human_CMV_AD169	UL94. /gene=(noname73) /protein_id=NP_040029.1	34.57	81	50	2	1	81	1	78	3e-09	51.6
gi|266|	148897	149175	+	NC_004065.1_gene73_CDS3	Mouse_CMV	hypothetical protein. /gene=(noname73) /protein_id=YP_214094.1	31.71	82	54	2	5	85	4	84	5e-07	44.3
gi|266|	148897	149175	+	AF232689.2_gene79_CDS	Rat_CMV	pR94. /gene=R94 /protein_id=AAF99182.1	31.65	79	52	2	8	85	7	84	1e-05	39.7
gi|267|	149118	149873	+	NC_004065.1_gene73_CDS3	Mouse_CMV	hypothetical protein. /gene=(noname73) /protein_id=YP_214094.1	38.36	159	90	5	6	160	79	233	3e-23	100
gi|267|	149118	149873	+	NC_002794.1_gene97_CDS3	Tupaia_HV	T94. /gene=(noname97) /protein_id=NP_116443.1	38.78	147	82	4	19	160	93	236	1e-22	98.2
gi|267|	149118	149873	+	NC_003521.1_gene70_CDS4	Chimp_CMV	tegument protein UL94. /gene=(noname70) /protein_id=NP_612726.1	36.24	149	91	2	20	164	92	240	1e-20	92
gi|267|	149118	149873	+	NC_001347.3_gene73_CDS4	Human_CMV_AD169	UL94. /gene=(noname73) /protein_id=NP_040029.1	33.78	148	88	4	20	160	91	235	6e-18	82.8
gi|267|	149118	149873	+	AF232689.2_gene79_CDS	Rat_CMV	pR94. /gene=R94 /protein_id=AAF99182.1	39.84	128	59	2	40	160	116	232	1e-17	81.6
gi|267|	149118	149873	+	NC_006150.1_gene109_CDS	Macaque_CMV	rh129. /gene=(noname109) /protein_id=YP_068220.1	53.85	26	12	0	135	160	2	27	0.0002	38.1
gi|271|	151284	152489	+	NC_006150.1_gene110_CDS1	Macaque_CMV	rh130. /gene=(noname110) /protein_id=YP_068221.1	50.28	362	154	5	48	401	83	426	3e-97	347
gi|271|	151284	152489	+	NC_004065.1_gene75_CDS1	Mouse_CMV	hypothetical protein. /gene=(noname75) /protein_id=YP_214096.1	50.41	365	156	6	45	396	44	396	1e-96	345
gi|271|	151284	152489	+	AF232689.2_gene81_CDS	Rat_CMV	pR95. /gene=R95 /protein_id=AAF99184.1	51.68	358	155	5	45	396	27	372	4e-96	343
gi|271|	151284	152489	+	NC_003521.1_gene71_CDS1	Chimp_CMV	tegument protein UL95. /gene=(noname71) /protein_id=NP_612727.1	46.45	394	172	3	45	401	121	512	1e-93	335
gi|271|	151284	152489	+	NC_001347.3_gene74_CDS1	Human_CMV_AD169	UL95. /gene=(noname74) /protein_id=NP_040030.1	50.51	295	110	2	141	401	239	531	2e-80	291
gi|271|	151284	152489	+	NC_001347.3_gene74_CDS1	Human_CMV_AD169	UL95. /gene=(noname74) /protein_id=NP_040030.1	64.58	48	17	0	45	92	116	163	3e-14	71.6
gi|272|	152722	153084	+	NC_002794.1_gene98_CDS	Tupaia_HV	T96. /gene=(noname98) /protein_id=NP_116444.1	37.72	114	62	2	1	110	1	109	5e-12	61.6
gi|272|	152722	153084	+	NC_006150.1_gene110_CDS2	Macaque_CMV	rh131. /gene=(noname110) /protein_id=YP_068222.1	24.79	117	88	0	2	118	3	119	7e-06	41.2
gi|272|	152722	153084	+	NC_004065.1_gene75_CDS2	Mouse_CMV	hypothetical protein. /gene=(noname75) /protein_id=YP_214097.1	41.46	41	24	0	3	43	9	49	0.0008	34.3
gi|272|	152722	153084	+	NC_001347.3_gene74_CDS2	Human_CMV_AD169	UL96. /gene=(noname74) /protein_id=NP_783790.1	26.83	123	80	4	1	118	1	118	0.003	32.3
gi|272|	152722	153084	+	NC_003521.1_gene71_CDS2	Chimp_CMV	UL96. /gene=(noname71) /protein_id=NP_612728.1	38.46	39	24	0	2	40	3	41	0.015	30
gi|273|	153164	154981	+	NC_002794.1_gene99_CDS	Tupaia_HV	T97. /gene=(noname99) /protein_id=NP_116445.1	41.05	497	279	4	106	602	180	662	1e-107	382
gi|273|	153164	154981	+	NC_001347.3_gene75_CDS	Human_CMV_AD169	UL97. /gene=(noname75) /protein_id=NP_040032.1	40.72	469	270	4	134	600	243	705	9e-99	352
gi|273|	153164	154981	+	NC_003521.1_gene72_CDS	Chimp_CMV	serine/threonine protein kinase UL97. /gene=(noname72) /protein_id=NP_612729.1	41.24	451	256	4	152	600	325	768	9e-97	346
gi|273|	153164	154981	+	NC_006150.1_gene111_CDS	Macaque_CMV	rh132. /gene=(noname111) /protein_id=YP_068223.1	40.96	437	251	5	165	600	178	608	1e-92	332
gi|273|	153164	154981	+	AF232689.2_gene84_CDS	Rat_CMV	pR97. /gene=R97 /protein_id=AAF99187.1	34.52	504	313	6	107	600	115	611	5e-82	297
gi|273|	153164	154981	+	NC_004065.1_gene76_CDS	Mouse_CMV	Phosphotransferase. /gene=(noname76) /protein_id=YP_214098.1	34.64	534	305	8	106	600	114	642	5e-82	297
gi|274|	155001	156788	+	NC_002794.1_gene100_CDS1	Tupaia_HV	T98. /gene=(noname100) /protein_id=NP_116446.1	38.67	556	307	7	63	587	20	572	4e-96	343
gi|274|	155001	156788	+	NC_003521.1_gene73_CDS1	Chimp_CMV	DNase UL98. /gene=(noname73) /protein_id=NP_612730.1	39.64	560	296	12	58	589	17	562	5e-92	330
gi|274|	155001	156788	+	NC_001347.3_gene76_CDS1	Human_CMV_AD169	UL98. /gene=(noname76) /protein_id=NP_040033.1	38.42	570	309	8	58	587	17	584	4e-90	324
gi|274|	155001	156788	+	NC_006150.1_gene113_CDS1	Macaque_CMV	rh134. /gene=(noname113) /protein_id=YP_068225.1	37.81	558	304	11	58	587	14	556	1e-88	319
gi|274|	155001	156788	+	NC_004065.1_gene77_CDS1	Mouse_CMV	Exonuclease. /gene=(noname77) /protein_id=YP_214099.1	37.52	533	299	10	58	589	61	560	6e-85	306
gi|274|	155001	156788	+	AF232689.2_gene85_CDS	Rat_CMV	pR98. /gene=R98 /protein_id=AAF99188.1	44.19	430	206	7	158	583	89	488	2e-81	295
gi|275|	156701	157222	+	NC_002794.1_gene100_CDS2	Tupaia_HV	T99. /gene=(noname100) /protein_id=NP_116447.1	48.84	43	21	1	1	43	1	42	9e-06	41.6
gi|275|	156701	157222	+	NC_003521.1_gene73_CDS2	Chimp_CMV	myristylated tegument protein UL99. /gene=(noname73) /protein_id=NP_612731.1	32.56	43	29	0	1	43	1	43	0.008	32
gi|275|	156701	157222	+	NC_001347.3_gene76_CDS2	Human_CMV_AD169	UL99. /gene=(noname76) /protein_id=NP_040034.1	32.56	43	29	0	1	43	1	43	0.01	31.6
gi|275|	156701	157222	+	NC_006150.1_gene113_CDS2	Macaque_CMV	rh137. /gene=(noname113) /protein_id=YP_068228.1	37.21	43	25	1	1	43	1	41	0.017	30.8
gi|275|	156701	157222	+	NC_004065.1_gene77_CDS2	Mouse_CMV	Phosphoprotein. /gene=(noname77) /protein_id=YP_214100.1	24.11	141	58	4	1	141	1	92	0.064	28.9
gi|275|	156701	157222	+	AF232689.2_gene86_CDS	Rat_CMV	pR99. /gene=R99 /protein_id=AAF99189.1	40.62	32	17	1	120	149	76	107	0.083	28.5
gi|277|	157406	158020	+	AF232689.2_gene5_CDS	Rat_CMV	pr4. /gene=r4 /protein_id=AAF99114.1	30.86	81	46	4	113	186	139	216	0.004	33.1
gi|277|	157406	158020	+	AF232689.2_gene167_CDS	Rat_CMV	pr171.1. /gene=r171.1 /protein_id=AAF99268.1	33.33	69	40	3	125	193	95	157	0.048	29.6
gi|277|	157406	158020	+	AF232689.2_gene82_CDS	Rat_CMV	pr95.1. /gene=r95.1 /protein_id=AAF99185.1	26.97	89	61	1	112	200	85	169	0.048	29.6
gi|277|	157406	158020	+	AF232689.2_gene67_CDS	Rat_CMV	pR82. /gene=R82 /protein_id=AAF99170.1	44.12	34	19	0	143	176	487	520	0.048	29.6
gi|277|	157406	158020	+	AF232689.2_gene101_CDS	Rat_CMV	pR113. /gene=R113 /protein_id=AAF99204.1	23.61	72	55	0	112	183	47	118	0.063	29.3
gi|279|	158908	161193	+	NC_002794.1_gene102_CDS2	Tupaia_HV	T102. /gene=(noname102) /protein_id=NP_116451.1	32.47	813	465	21	6	761	7	792	2e-86	311
gi|279|	158908	161193	+	NC_006150.1_gene117_CDS	Macaque_CMV	rh139. /gene=(noname117) /protein_id=YP_068230.1	32.53	707	397	21	8	698	7	649	1e-81	296
gi|279|	158908	161193	+	NC_001347.3_gene78_CDS	Human_CMV_AD169	UL102. /gene=(noname78) /protein_id=NP_783791.1	30.89	628	326	20	10	592	18	582	7e-64	237
gi|279|	158908	161193	+	NC_001347.3_gene78_CDS	Human_CMV_AD169	UL102. /gene=(noname78) /protein_id=NP_783791.1	53.7	54	24	1	645	697	718	771	7e-11	61.2
gi|279|	158908	161193	+	NC_004065.1_gene79_CDS	Mouse_CMV	Helicase-primase component. /gene=(noname79) /protein_id=YP_214102.1	29.69	640	378	18	82	698	107	697	1e-63	236
gi|279|	158908	161193	+	NC_003521.1_gene75_CDS	Chimp_CMV	DNA helicase-primase complex protein UL102. /gene=(noname75) /protein_id=NP_612733.1	29.8	651	336	25	7	583	5	608	6e-55	207
gi|279|	158908	161193	+	NC_003521.1_gene75_CDS	Chimp_CMV	DNA helicase-primase complex protein UL102. /gene=(noname75) /protein_id=NP_612733.1	53.7	54	24	1	645	697	726	779	1e-10	60.8
gi|279|	158908	161193	+	AF232689.2_gene88_CDS	Rat_CMV	pR102. /gene=R102 /protein_id=AAF99191.1	31.71	473	271	18	80	530	184	626	5e-41	161
gi|281|	161433	162131	+	NC_003521.1_gene43_CDS	Chimp_CMV	ribonucleotide reductase large subunit UL45. /gene=(noname43) /protein_id=NP_612688.1	27.06	85	58	1	54	134	38	122	0.057	29.6
gi|290|	164000	166783	+	NC_002794.1_gene104_CDS	Tupaia_HV	T105. /gene=(noname104) /protein_id=NP_116454.1	60.83	845	284	6	87	927	164	965	0	970
gi|290|	164000	166783	+	NC_002794.1_gene104_CDS	Tupaia_HV	T105. /gene=(noname104) /protein_id=NP_116454.1	62.75	51	19	0	5	55	3	53	8e-12	64.7
gi|290|	164000	166783	+	NC_003521.1_gene77_CDS	Chimp_CMV	DNA helicase-primase complex protein UL105. /gene=(noname77) /protein_id=NP_612736.1	53.31	968	397	11	2	927	5	959	0	919
gi|290|	164000	166783	+	NC_006150.1_gene119_CDS	Macaque_CMV	rh142. /gene=(noname119) /protein_id=YP_068233.1	53.51	927	354	10	5	927	6	859	0	905
gi|290|	164000	166783	+	NC_004065.1_gene81_CDS	Mouse_CMV	DNA helicase. /gene=(noname81) /protein_id=YP_214105.1	51.19	963	388	8	10	927	23	948	0	902
gi|290|	164000	166783	+	NC_001347.3_gene80_CDS	Human_CMV_AD169	UL105. /gene=(noname80) /protein_id=NP_040040.1	51.42	949	422	5	11	927	15	956	0	896
gi|290|	164000	166783	+	AF232689.2_gene91_CDS	Rat_CMV	pR105. /gene=R105 /protein_id=AAF99194.1	50.48	842	358	7	88	927	160	944	0	785
gi|290|	164000	166783	+	AF232689.2_gene91_CDS	Rat_CMV	pR105. /gene=R105 /protein_id=AAF99194.1	50	46	23	0	10	55	23	68	7e-06	45.1
gi|290|	164000	166783	+	NC_006150.1_gene51_CDS	Macaque_CMV	rh59. /gene=(noname51) /protein_id=YP_068153.1	20.78	77	61	0	760	836	40	116	0.077	31.6
gi|302|	176502	176894	+	NC_006150.1_gene48_CDS	Macaque_CMV	rh55. /gene=(noname48) /protein_id=YP_068149.1	44.83	29	16	0	41	69	282	310	0.014	30.4
gi|303|	177066	177839	+	NC_002794.1_gene112_CDS	Tupaia_HV	t112. /gene=(noname112) /protein_id=NP_116464.1	42.25	142	76	3	2	138	8	148	6e-22	96.3
gi|303|	177066	177839	+	AF232689.2_gene99_CDS	Rat_CMV	pR112. /gene=R112-EX1 /protein_id=AAF99202.1	43.45	145	72	4	4	144	15	153	4e-18	83.6
gi|303|	177066	177839	+	NC_001347.3_gene82_CDS	Human_CMV_AD169	UL112. /gene=(noname82) /protein_id=NP_040050.1	33.56	146	86	3	2	144	6	143	2e-16	78.2
gi|303|	177066	177839	+	NC_003521.1_gene78_CDS	Chimp_CMV	UL112. /gene=(noname78) /protein_id=NP_612737.1	33.56	146	84	3	2	143	6	142	1e-15	75.5
gi|322|	188000	188218	+	NC_002794.1_gene17_CDS	Tupaia_HV	t16.1. /gene=(noname17) /protein_id=NP_116347.1	40	45	24	1	11	55	58	99	0.093	26.6
gi|333|	195838	196893	+	NC_004065.1_gene103_CDS	Mouse_CMV	hypothetical protein. /gene=(noname103) /protein_id=YP_214129.1	23.12	320	221	9	19	329	68	371	9e-14	69.7
gi|333|	195838	196893	+	AF232689.2_gene125_CDS	Rat_CMV	pr128. /gene=r128 /protein_id=AAF99227.1	22.86	315	229	6	19	327	69	375	5e-12	63.9
gi|333|	195838	196893	+	NC_004065.1_gene113_CDS	Mouse_CMV	US22 family homolog. /gene=(noname113) /protein_id=YP_214139.1	21.67	203	124	5	128	313	258	442	0.002	35.4
gi|344|	206446	206853	+	NC_001347.3_gene75_CDS	Human_CMV_AD169	UL97. /gene=(noname75) /protein_id=NP_040032.1	23.68	76	58	0	44	119	79	154	0.015	30.4
gi|344|	206446	206853	+	NC_003521.1_gene88_CDS	Chimp_CMV	UL132. /gene=(noname88) /protein_id=NP_612751.1	28.3	53	38	0	38	90	6	58	0.042	28.9
gi|344|	206446	206853	+	NC_001347.3_gene82_CDS	Human_CMV_AD169	UL112. /gene=(noname82) /protein_id=NP_040050.1	43.24	37	21	0	77	113	563	599	0.072	28.1
gi|344|	206446	206853	+	NC_003521.1_gene65_CDS	Chimp_CMV	UL84. /gene=(noname65) /protein_id=NP_612717.1	42.31	26	15	0	54	79	436	461	0.094	27.7
gi|350|	208994	209323	+	AF232689.2_gene50_CDS	Rat_CMV	pr58. /gene=r58 /protein_id=AAF99154.1	35.56	45	28	1	10	53	22	66	0.017	29.6
gi|361|	214505	214870	+	AF232689.2_gene6_CDS	Rat_CMV	pr4.1. /gene=r4.1 /protein_id=AAF99115.1	30	80	51	1	4	83	51	125	0.035	28.9
gi|368|	216225	217664	+	AF232689.2_gene50_CDS	Rat_CMV	pr58. /gene=r58 /protein_id=AAF99154.1	28.7	115	76	3	75	186	75	186	0.006	34.3
gi|368|	216225	217664	+	NC_002794.1_gene60_CDS	Tupaia_HV	t43. /gene=(noname60) /protein_id=NP_116392.1	36.49	74	45	2	378	451	52	123	0.007	33.9
gi|369|	217702	217983	+	AF232689.2_gene50_CDS	Rat_CMV	pr58. /gene=r58 /protein_id=AAF99154.1	43.24	37	18	1	48	81	148	184	0.045	27.7
gi|369|	217702	217983	+	NC_002794.1_gene40_CDS	Tupaia_HV	T27.1. /gene=(noname40) /protein_id=NP_116371.1	37.14	35	22	0	47	81	61	95	0.059	27.3
gi|382|	225004	225240	+	NC_002794.1_gene67_CDS	Tupaia_HV	T48. /gene=(noname67) /protein_id=NP_116401.1	41.3	46	27	0	2	47	272	317	0.015	29.3
gi|382|	225004	225240	+	NC_004065.1_gene13_CDS	Mouse_CMV	Glycoprotein family m02. /gene=(noname13) /protein_id=YP_214021.1	35.59	59	31	1	1	52	4	62	0.025	28.5
gi|388|	229419	229739	+	NC_002794.1_gene23_CDS2	Tupaia_HV	t22.1. /gene=(noname23) /protein_id=NP_116354.1	33.33	36	24	0	39	74	56	91	0.027	28.9
gi|405|	225178	224984	-	AF232689.2_gene69_CDS	Rat_CMV	pR84. /gene=R84 /protein_id=AAF99172.1	52.38	21	10	0	44	64	534	554	0.096	26.6
gi|416|	219839	218106	-	NC_006150.1_gene188_CDS2	Macaque_CMV	rh230. /gene=(noname188) /protein_id=YP_068317.1	26.78	407	250	9	36	400	115	515	2e-19	89
gi|416|	219839	218106	-	NC_002794.1_gene1_CDS	Tupaia_HV	T1. /gene=(noname1) /protein_id=NP_116330.1	29.67	246	162	4	18	260	2	239	4e-19	88.2
gi|416|	219839	218106	-	NC_002794.1_gene1_CDS	Tupaia_HV	T1. /gene=(noname1) /protein_id=NP_116330.1	52.08	48	23	0	326	373	243	290	2e-08	52.4
gi|416|	219839	218106	-	NC_002794.1_gene2_CDS	Tupaia_HV	T2. /gene=(noname2) /protein_id=NP_116331.1	29.93	147	102	1	117	262	117	263	3e-11	62
gi|416|	219839	218106	-	NC_002794.1_gene2_CDS	Tupaia_HV	T2. /gene=(noname2) /protein_id=NP_116331.1	34.04	47	31	0	330	376	270	316	0.002	36.2
gi|416|	219839	218106	-	NC_004065.1_gene117_CDS	Mouse_CMV	US22 family homolog. /gene=(noname117) /protein_id=YP_214143.1	25.1	239	158	6	27	261	22	243	9e-11	60.5
gi|416|	219839	218106	-	NC_004065.1_gene117_CDS	Mouse_CMV	US22 family homolog. /gene=(noname117) /protein_id=YP_214143.1	38.3	47	29	0	330	376	251	297	0.0005	38.1
gi|416|	219839	218106	-	NC_001347.3_gene128_CDS	Human_CMV_AD169	TRS1. /gene=(noname128) /protein_id=NP_040122.1	32.11	109	64	3	53	152	133	240	3e-09	55.5
gi|416|	219839	218106	-	NC_001347.3_gene128_CDS	Human_CMV_AD169	TRS1. /gene=(noname128) /protein_id=NP_040122.1	33.04	115	62	2	331	445	458	557	7e-08	50.8
gi|416|	219839	218106	-	NC_001347.3_gene98_CDS	Human_CMV_AD169	IRS1. /gene=(noname98) /protein_id=NP_040085.1	32.11	109	64	3	53	152	133	240	3e-09	55.5
gi|416|	219839	218106	-	NC_001347.3_gene98_CDS	Human_CMV_AD169	IRS1. /gene=(noname98) /protein_id=NP_040085.1	31.06	132	75	3	331	462	458	573	2e-07	49.7
gi|416|	219839	218106	-	NC_004065.1_gene114_CDS	Mouse_CMV	US22 family homolog. /gene=(noname114) /protein_id=YP_214140.1	25.51	243	167	4	22	261	22	253	7e-09	54.3
gi|416|	219839	218106	-	NC_004065.1_gene114_CDS	Mouse_CMV	US22 family homolog. /gene=(noname114) /protein_id=YP_214140.1	33.33	48	32	0	330	377	261	308	0.005	34.7
gi|416|	219839	218106	-	NC_003521.1_gene141_CDS	Chimp_CMV	transcriptional transactivator TRS1. /gene=(noname141) /protein_id=NP_612807.1	34.68	124	65	4	326	449	510	617	2e-08	52.4
gi|416|	219839	218106	-	NC_003521.1_gene141_CDS	Chimp_CMV	transcriptional transactivator TRS1. /gene=(noname141) /protein_id=NP_612807.1	28.44	109	64	3	53	148	101	208	5e-06	44.7
gi|416|	219839	218106	-	AF232689.2_gene136_CDS	Rat_CMV	pr143. /gene=r143 /protein_id=AAF99238.1	24.35	230	159	5	37	265	34	249	3e-08	52
gi|416|	219839	218106	-	NC_003521.1_gene111_CDS	Chimp_CMV	transcriptional transactivator IRS1. /gene=(noname111) /protein_id=NP_612775.1	44	75	39	3	326	400	510	581	9e-08	50.4
gi|416|	219839	218106	-	NC_003521.1_gene111_CDS	Chimp_CMV	transcriptional transactivator IRS1. /gene=(noname111) /protein_id=NP_612775.1	28.44	109	64	3	53	148	101	208	5e-06	44.7
gi|416|	219839	218106	-	AF232689.2_gene135_CDS	Rat_CMV	pr142. /gene=r142 /protein_id=AAF99237.1	31.55	168	98	5	110	268	218	377	4e-07	48.5
gi|416|	219839	218106	-	NC_006150.1_gene174_CDS1	Macaque_CMV	rh211. /gene=(noname174) /protein_id=YP_068299.1	21	281	174	7	18	262	12	280	5e-07	48.1
gi|416|	219839	218106	-	NC_001347.3_gene121_CDS	Human_CMV_AD169	US26. /gene=(noname121) /protein_id=NP_040111.1	23.03	152	115	1	111	262	130	279	1e-06	46.6
gi|416|	219839	218106	-	NC_001347.3_gene118_CDS	Human_CMV_AD169	US22. /gene=(noname118) /protein_id=NP_783806.1	27.7	148	104	2	115	261	134	279	3e-06	45.4
gi|416|	219839	218106	-	NC_001347.3_gene118_CDS	Human_CMV_AD169	US22. /gene=(noname118) /protein_id=NP_783806.1	39.53	43	26	0	329	371	286	328	0.001	37
gi|416|	219839	218106	-	NC_003521.1_gene131_CDS	Chimp_CMV	tegument protein US22. /gene=(noname131) /protein_id=NP_612795.1	28.38	148	103	2	115	261	134	279	3e-06	45.4
gi|416|	219839	218106	-	NC_003521.1_gene131_CDS	Chimp_CMV	tegument protein US22. /gene=(noname131) /protein_id=NP_612795.1	40.91	44	26	0	329	372	286	329	0.0008	37.4
gi|416|	219839	218106	-	NC_002794.1_gene5_CDS	Tupaia_HV	T5. /gene=(noname5) /protein_id=NP_116334.1	34.43	61	40	0	201	261	279	339	7e-06	44.3
gi|416|	219839	218106	-	NC_002794.1_gene5_CDS	Tupaia_HV	T5. /gene=(noname5) /protein_id=NP_116334.1	41.86	43	24	1	330	371	347	389	0.027	32.3
gi|416|	219839	218106	-	NC_003521.1_gene132_CDS	Chimp_CMV	US23. /gene=(noname132) /protein_id=NP_612796.1	24.04	208	146	3	55	261	60	256	2e-05	43.1
gi|416|	219839	218106	-	NC_006150.1_gene168_CDS	Macaque_CMV	rh203. /gene=(noname168) /protein_id=YP_068291.1	26.8	153	89	4	120	261	135	275	2e-05	42.7
gi|416|	219839	218106	-	NC_003521.1_gene134_CDS	Chimp_CMV	US26. /gene=(noname134) /protein_id=NP_612798.1	22.76	145	110	1	118	262	137	279	3e-05	42.4
gi|416|	219839	218106	-	NC_004065.1_gene116_CDS	Mouse_CMV	US22 family homolog. /gene=(noname116) /protein_id=YP_214142.1	27.45	153	108	2	112	263	118	268	3e-05	42
gi|416|	219839	218106	-	NC_001347.3_gene120_CDS	Human_CMV_AD169	US24. /gene=(noname120) /protein_id=NP_783807.1	21.21	231	174	3	44	266	53	283	4e-05	41.6
gi|416|	219839	218106	-	NC_001347.3_gene119_CDS	Human_CMV_AD169	US23. /gene=(noname119) /protein_id=NP_040108.1	23.32	223	155	4	55	276	60	267	0.0002	39.3
gi|416|	219839	218106	-	NC_003521.1_gene133_CDS	Chimp_CMV	US24. /gene=(noname133) /protein_id=NP_612797.1	25.93	189	124	3	90	266	112	296	0.0004	38.5
gi|416|	219839	218106	-	AF232689.2_gene133_CDS	Rat_CMV	pr140. /gene=r140 /protein_id=AAF99235.1	37.5	48	30	0	330	377	259	306	0.001	37
gi|416|	219839	218106	-	AF232689.2_gene133_CDS	Rat_CMV	pr140. /gene=r140 /protein_id=AAF99235.1	21.54	260	179	4	3	262	18	252	0.001	36.6
gi|416|	219839	218106	-	NC_002794.1_gene4_CDS	Tupaia_HV	T4. /gene=(noname4) /protein_id=NP_116333.1	37.25	51	32	0	330	380	263	313	0.002	36.2
gi|416|	219839	218106	-	NC_004065.1_gene115_CDS	Mouse_CMV	US22 family homolog. /gene=(noname115) /protein_id=YP_214141.1	29.85	67	47	0	201	267	203	269	0.002	35.8
gi|416|	219839	218106	-	AF232689.2_gene134_CDS	Rat_CMV	pr141. /gene=r141 /protein_id=AAF99236.1	30.51	59	39	1	326	382	270	328	0.003	35.4
gi|416|	219839	218106	-	AF232689.2_gene134_CDS	Rat_CMV	pr141. /gene=r141 /protein_id=AAF99236.1	27.59	58	42	0	206	263	208	265	0.02	32.7
gi|416|	219839	218106	-	NC_006150.1_gene169_CDS1	Macaque_CMV	rh204. /gene=(noname169) /protein_id=YP_068292.1	29.27	82	54	1	206	287	201	278	0.004	35
gi|416|	219839	218106	-	NC_006150.1_gene172_CDS	Macaque_CMV	rh209. /gene=(noname172) /protein_id=YP_068297.1	19.56	225	173	3	44	261	34	257	0.007	34.3
gi|416|	219839	218106	-	NC_002794.1_gene3_CDS	Tupaia_HV	T3. /gene=(noname3) /protein_id=NP_116332.1	27.52	149	102	3	115	261	88	232	0.035	32
gi|416|	219839	218106	-	NC_004065.1_gene113_CDS	Mouse_CMV	US22 family homolog. /gene=(noname113) /protein_id=YP_214139.1	21.15	227	164	4	44	265	185	401	0.059	31.2
gi|416|	219839	218106	-	AF232689.2_gene132_CDS	Rat_CMV	pr139. /gene=r139 /protein_id=AAF99234.1	21.7	235	170	4	32	261	186	411	0.078	30.8
gi|416|	219839	218106	-	NC_001347.3_gene32_CDS	Human_CMV_AD169	UL29. /gene=(noname32) /protein_id=NP_039963.1	35	40	26	0	332	371	125	164	0.078	30.8
gi|420|	217499	215601	-	NC_002794.1_gene1_CDS	Tupaia_HV	T1. /gene=(noname1) /protein_id=NP_116330.1	27.66	394	260	11	206	597	2	372	4e-21	95.1
gi|420|	217499	215601	-	NC_003521.1_gene141_CDS	Chimp_CMV	transcriptional transactivator TRS1. /gene=(noname141) /protein_id=NP_612807.1	27.18	287	169	9	203	452	41	324	1e-12	66.6
gi|420|	217499	215601	-	NC_003521.1_gene141_CDS	Chimp_CMV	transcriptional transactivator TRS1. /gene=(noname141) /protein_id=NP_612807.1	33.75	80	51	1	457	536	508	585	3e-05	42.4
gi|420|	217499	215601	-	NC_003521.1_gene111_CDS	Chimp_CMV	transcriptional transactivator IRS1. /gene=(noname111) /protein_id=NP_612775.1	27.18	287	169	9	203	452	41	324	1e-12	66.6
gi|420|	217499	215601	-	NC_003521.1_gene111_CDS	Chimp_CMV	transcriptional transactivator IRS1. /gene=(noname111) /protein_id=NP_612775.1	33.75	80	51	1	457	536	508	585	3e-05	42.4
gi|420|	217499	215601	-	NC_002794.1_gene2_CDS	Tupaia_HV	T2. /gene=(noname2) /protein_id=NP_116331.1	28.75	320	195	10	228	528	29	334	4e-12	65.1
gi|420|	217499	215601	-	AF232689.2_gene136_CDS	Rat_CMV	pr143. /gene=r143 /protein_id=AAF99238.1	22.22	333	226	11	205	532	17	321	9e-10	57.4
gi|420|	217499	215601	-	NC_001347.3_gene128_CDS	Human_CMV_AD169	TRS1. /gene=(noname128) /protein_id=NP_040122.1	27.38	252	167	5	214	452	104	352	1e-09	56.6
gi|420|	217499	215601	-	NC_001347.3_gene128_CDS	Human_CMV_AD169	TRS1. /gene=(noname128) /protein_id=NP_040122.1	36.11	72	44	1	465	536	460	529	8e-05	40.8
gi|420|	217499	215601	-	NC_001347.3_gene98_CDS	Human_CMV_AD169	IRS1. /gene=(noname98) /protein_id=NP_040085.1	27.38	252	167	5	214	452	104	352	1e-09	56.6
gi|420|	217499	215601	-	NC_001347.3_gene98_CDS	Human_CMV_AD169	IRS1. /gene=(noname98) /protein_id=NP_040085.1	36.11	72	44	1	465	536	460	529	8e-05	40.8
gi|420|	217499	215601	-	NC_006150.1_gene188_CDS2	Macaque_CMV	rh230. /gene=(noname188) /protein_id=YP_068317.1	25.99	227	160	5	229	452	119	340	2e-09	56.2
gi|420|	217499	215601	-	NC_006150.1_gene188_CDS2	Macaque_CMV	rh230. /gene=(noname188) /protein_id=YP_068317.1	37.14	70	42	1	467	536	452	519	6e-06	44.7
gi|420|	217499	215601	-	NC_004065.1_gene117_CDS	Mouse_CMV	US22 family homolog. /gene=(noname117) /protein_id=YP_214143.1	24.43	307	208	8	228	532	35	319	7e-09	54.3
gi|420|	217499	215601	-	NC_002794.1_gene5_CDS	Tupaia_HV	T5. /gene=(noname5) /protein_id=NP_116334.1	32.59	135	86	4	370	503	259	389	1e-08	53.5
gi|420|	217499	215601	-	NC_003521.1_gene131_CDS	Chimp_CMV	tegument protein US22. /gene=(noname131) /protein_id=NP_612795.1	20.48	293	225	4	214	503	41	328	0.0002	39.3
gi|420|	217499	215601	-	NC_002794.1_gene54_CDS	Tupaia_HV	US22 family protein. /gene=(noname54) /protein_id=NP_597953.1	29.91	117	70	3	432	537	38	153	0.001	37
gi|420|	217499	215601	-	NC_001347.3_gene118_CDS	Human_CMV_AD169	US22. /gene=(noname118) /protein_id=NP_783806.1	25.66	113	81	2	391	503	219	328	0.001	37
gi|420|	217499	215601	-	NC_003521.1_gene132_CDS	Chimp_CMV	US23. /gene=(noname132) /protein_id=NP_612796.1	27.15	151	96	4	364	503	170	317	0.001	37
gi|420|	217499	215601	-	NC_006150.1_gene168_CDS	Macaque_CMV	rh203. /gene=(noname168) /protein_id=YP_068291.1	21.69	272	203	8	234	503	61	324	0.002	36.2
gi|420|	217499	215601	-	NC_001347.3_gene119_CDS	Human_CMV_AD169	US23. /gene=(noname119) /protein_id=NP_040108.1	25.47	212	139	7	304	503	113	317	0.006	34.7
gi|420|	217499	215601	-	NC_004065.1_gene113_CDS	Mouse_CMV	US22 family homolog. /gene=(noname113) /protein_id=YP_214139.1	31.48	54	37	0	447	500	391	444	0.03	32.3
gi|420|	217499	215601	-	NC_004065.1_gene116_CDS	Mouse_CMV	US22 family homolog. /gene=(noname116) /protein_id=YP_214142.1	23.78	328	221	10	195	507	6	319	0.039	32
gi|420|	217499	215601	-	NC_004065.1_gene103_CDS	Mouse_CMV	hypothetical protein. /gene=(noname103) /protein_id=YP_214129.1	37.5	40	25	0	464	503	321	360	0.051	31.6
gi|424|	215328	213034	-	NC_002794.1_gene2_CDS	Tupaia_HV	T2. /gene=(noname2) /protein_id=NP_116331.1	39.89	376	206	6	7	370	6	373	6e-66	244
gi|424|	215328	213034	-	AF232689.2_gene135_CDS	Rat_CMV	pr142. /gene=r142 /protein_id=AAF99237.1	31.04	364	234	6	8	368	127	476	7e-40	157
gi|424|	215328	213034	-	NC_006150.1_gene174_CDS1	Macaque_CMV	rh211. /gene=(noname174) /protein_id=YP_068299.1	29.04	396	233	8	8	368	6	388	2e-35	142
gi|424|	215328	213034	-	NC_006150.1_gene169_CDS1	Macaque_CMV	rh204. /gene=(noname169) /protein_id=YP_068292.1	29.08	423	249	10	8	400	21	422	6e-35	141
gi|424|	215328	213034	-	NC_004065.1_gene116_CDS	Mouse_CMV	US22 family homolog. /gene=(noname116) /protein_id=YP_214142.1	29.89	378	248	6	7	381	24	387	1e-34	140
gi|424|	215328	213034	-	NC_001347.3_gene121_CDS	Human_CMV_AD169	US26. /gene=(noname121) /protein_id=NP_040111.1	29.3	430	246	13	8	395	5	418	2e-34	139
gi|424|	215328	213034	-	NC_004065.1_gene114_CDS	Mouse_CMV	US22 family homolog. /gene=(noname114) /protein_id=YP_214140.1	27.62	362	239	4	8	369	18	356	1e-33	136
gi|424|	215328	213034	-	NC_003521.1_gene131_CDS	Chimp_CMV	tegument protein US22. /gene=(noname131) /protein_id=NP_612795.1	31.88	367	218	9	17	370	42	389	2e-33	135
gi|424|	215328	213034	-	NC_003521.1_gene134_CDS	Chimp_CMV	US26. /gene=(noname134) /protein_id=NP_612798.1	28.11	402	230	9	8	368	5	388	3e-32	132
gi|424|	215328	213034	-	NC_002794.1_gene5_CDS	Tupaia_HV	T5. /gene=(noname5) /protein_id=NP_116334.1	31.2	359	224	9	9	361	100	441	3e-32	132
gi|424|	215328	213034	-	NC_001347.3_gene118_CDS	Human_CMV_AD169	US22. /gene=(noname118) /protein_id=NP_783806.1	30.41	365	226	9	17	370	42	389	2e-31	129
gi|424|	215328	213034	-	NC_002794.1_gene4_CDS	Tupaia_HV	T4. /gene=(noname4) /protein_id=NP_116333.1	31.67	360	222	7	17	373	30	368	4e-31	128
gi|424|	215328	213034	-	NC_004065.1_gene113_CDS	Mouse_CMV	US22 family homolog. /gene=(noname113) /protein_id=YP_214139.1	31.71	328	201	8	20	340	168	479	4e-31	128
gi|424|	215328	213034	-	AF232689.2_gene133_CDS	Rat_CMV	pr140. /gene=r140 /protein_id=AAF99235.1	27.84	370	229	5	6	368	15	353	6e-31	127
gi|424|	215328	213034	-	NC_003521.1_gene132_CDS	Chimp_CMV	US23. /gene=(noname132) /protein_id=NP_612796.1	31.56	377	210	10	18	373	31	380	6e-31	127
gi|424|	215328	213034	-	NC_006150.1_gene168_CDS	Macaque_CMV	rh203. /gene=(noname168) /protein_id=YP_068291.1	28.88	367	225	8	17	370	42	385	1e-30	127
gi|424|	215328	213034	-	NC_001347.3_gene119_CDS	Human_CMV_AD169	US23. /gene=(noname119) /protein_id=NP_040108.1	29.73	370	226	7	18	373	31	380	1e-29	123
gi|424|	215328	213034	-	NC_002794.1_gene3_CDS	Tupaia_HV	T3. /gene=(noname3) /protein_id=NP_116332.1	31.36	338	198	12	13	339	3	317	8e-26	110
gi|424|	215328	213034	-	AF232689.2_gene132_CDS	Rat_CMV	pr139. /gene=r139 /protein_id=AAF99234.1	29.06	320	211	6	19	335	179	485	8e-26	110
gi|424|	215328	213034	-	NC_003521.1_gene133_CDS	Chimp_CMV	US24. /gene=(noname133) /protein_id=NP_612797.1	29.65	344	201	8	17	339	48	371	1e-22	100
gi|424|	215328	213034	-	NC_004065.1_gene117_CDS	Mouse_CMV	US22 family homolog. /gene=(noname117) /protein_id=YP_214143.1	25.47	530	321	15	17	497	22	526	3e-22	99
gi|424|	215328	213034	-	NC_006150.1_gene172_CDS	Macaque_CMV	rh209. /gene=(noname172) /protein_id=YP_068297.1	27.76	389	236	11	17	380	16	384	1e-21	97.1
gi|424|	215328	213034	-	NC_001347.3_gene120_CDS	Human_CMV_AD169	US24. /gene=(noname120) /protein_id=NP_783807.1	27.91	344	207	10	17	339	35	358	6e-21	94.7
gi|424|	215328	213034	-	AF232689.2_gene136_CDS	Rat_CMV	pr143. /gene=r143 /protein_id=AAF99238.1	24.58	354	242	7	18	367	23	355	3e-19	89
gi|424|	215328	213034	-	NC_004065.1_gene115_CDS	Mouse_CMV	US22 family homolog. /gene=(noname115) /protein_id=YP_214141.1	25.14	354	219	10	17	341	14	350	4e-19	88.6
gi|424|	215328	213034	-	NC_002794.1_gene1_CDS	Tupaia_HV	T1. /gene=(noname1) /protein_id=NP_116330.1	25.75	299	193	5	17	308	11	287	4e-16	78.6
gi|424|	215328	213034	-	AF232689.2_gene134_CDS	Rat_CMV	pr141. /gene=r141 /protein_id=AAF99236.1	26.97	356	216	13	12	339	9	348	1e-15	77
gi|424|	215328	213034	-	AF232689.2_gene27_CDS	Rat_CMV	pR36. /gene=R36 /protein_id=AAF99134.1	22.53	293	206	8	45	336	35	307	3e-09	55.8
gi|424|	215328	213034	-	NC_006150.1_gene188_CDS2	Macaque_CMV	rh230. /gene=(noname188) /protein_id=YP_068317.1	23.77	244	168	4	1	235	80	314	3e-09	55.8
gi|424|	215328	213034	-	NC_006150.1_gene188_CDS2	Macaque_CMV	rh230. /gene=(noname188) /protein_id=YP_068317.1	30.3	99	65	3	274	369	453	550	0.047	32
gi|424|	215328	213034	-	NC_001347.3_gene128_CDS	Human_CMV_AD169	TRS1. /gene=(noname128) /protein_id=NP_040122.1	24.8	250	167	6	23	259	111	352	1e-06	47
gi|424|	215328	213034	-	NC_001347.3_gene98_CDS	Human_CMV_AD169	IRS1. /gene=(noname98) /protein_id=NP_040085.1	24.8	250	167	5	23	259	111	352	2e-06	46.6
gi|424|	215328	213034	-	NC_004065.1_gene26_CDS4	Mouse_CMV	hypothetical protein. /gene=(noname26) /protein_id=YP_214038.1	26.56	192	98	6	129	311	146	303	5e-06	45.1
gi|424|	215328	213034	-	NC_004065.1_gene26_CDS3	Mouse_CMV	US22 family homolog. /gene=(noname26) /protein_id=YP_214037.1	26.56	192	98	6	129	311	293	450	5e-06	45.1
gi|424|	215328	213034	-	NC_003521.1_gene36_CDS	Chimp_CMV	viral cell death suppressor UL36. /gene=(noname36) /protein_id=NP_612680.1	36.59	82	50	2	255	335	235	315	5e-06	45.1
gi|424|	215328	213034	-	NC_006150.1_gene52_CDS1	Macaque_CMV	rh60. /gene=(noname52) /protein_id=YP_068154.1	24.58	236	153	6	111	335	17	238	1e-05	43.9
gi|424|	215328	213034	-	NC_002794.1_gene54_CDS	Tupaia_HV	US22 family protein. /gene=(noname54) /protein_id=NP_597953.1	27.84	97	69	1	244	340	43	138	0.0001	40.4
gi|424|	215328	213034	-	NC_001347.3_gene39_CDS	Human_CMV_AD169	UL36. /gene=(noname39) /protein_id=NP_039970.1	22.81	263	179	7	82	335	68	315	0.0001	40.4
gi|424|	215328	213034	-	NC_006150.1_gene44_CDS1	Macaque_CMV	rh50. /gene=(noname44) /protein_id=YP_068144.1	24.84	153	102	6	2	154	7	146	0.0003	39.3
gi|424|	215328	213034	-	NC_003521.1_gene41_CDS	Chimp_CMV	tegument protein UL43. /gene=(noname41) /protein_id=NP_612686.1	24.79	121	79	5	35	152	113	224	0.004	35.4
gi|424|	215328	213034	-	NC_001347.3_gene32_CDS	Human_CMV_AD169	UL29. /gene=(noname32) /protein_id=NP_039963.1	24.29	177	99	5	185	355	56	203	0.012	33.9
gi|424|	215328	213034	-	NC_001347.3_gene44_CDS	Human_CMV_AD169	UL43. /gene=(noname44) /protein_id=NP_783785.1	19.86	287	179	10	35	310	132	378	0.016	33.5
gi|424|	215328	213034	-	AF232689.2_gene89_CDS	Rat_CMV	pR103. /gene=R103 /protein_id=AAF99192.1	46.34	41	20	2	461	499	327	367	0.036	32.3
gi|424|	215328	213034	-	AF232689.2_gene14_CDS	Rat_CMV	pr25.1. /gene=r25.1 /protein_id=AAF99123.1	22.58	248	129	8	83	307	64	271	0.036	32.3
gi|424|	215328	213034	-	NC_001347.3_gene27_CDS	Human_CMV_AD169	UL24. /gene=(noname27) /protein_id=NP_783778.1	22.18	275	172	10	45	307	27	271	0.036	32.3
gi|424|	215328	213034	-	NC_003521.1_gene29_CDS	Chimp_CMV	UL29. /gene=(noname29) /protein_id=NP_612673.1	26.09	161	95	6	157	309	11	155	0.047	32
gi|424|	215328	213034	-	AF232689.2_gene51_CDS	Rat_CMV	pR69. /gene=R69 /protein_id=AAF99155.1	28	100	46	3	398	497	540	613	0.062	31.6
gi|424|	215328	213034	-	AF232689.2_gene25_CDS	Rat_CMV	pR34. /gene=R34 /protein_id=AAF99132.1	29.8	151	66	8	363	509	71	185	0.062	31.6
gi|424|	215328	213034	-	NC_003521.1_gene24_CDS	Chimp_CMV	tegument protein UL24. /gene=(noname24) /protein_id=NP_612668.1	21.97	264	170	8	53	307	35	271	0.081	31.2
gi|426|	212532	210799	-	NC_002794.1_gene5_CDS	Tupaia_HV	T5. /gene=(noname5) /protein_id=NP_116334.1	31.49	362	227	11	27	376	90	442	1e-36	146
gi|426|	212532	210799	-	NC_004065.1_gene113_CDS	Mouse_CMV	US22 family homolog. /gene=(noname113) /protein_id=YP_214139.1	26.96	434	292	8	24	449	157	573	2e-30	125
gi|426|	212532	210799	-	NC_006150.1_gene168_CDS	Macaque_CMV	rh203. /gene=(noname168) /protein_id=YP_068291.1	28.93	318	216	5	38	350	37	349	2e-27	115
gi|426|	212532	210799	-	AF232689.2_gene132_CDS	Rat_CMV	pr139. /gene=r139 /protein_id=AAF99234.1	23.24	426	292	12	36	442	167	576	1e-24	106
gi|426|	212532	210799	-	NC_001347.3_gene118_CDS	Human_CMV_AD169	US22. /gene=(noname118) /protein_id=NP_783806.1	30.03	323	211	8	64	376	64	381	2e-24	105
gi|426|	212532	210799	-	NC_003521.1_gene131_CDS	Chimp_CMV	tegument protein US22. /gene=(noname131) /protein_id=NP_612795.1	29.04	303	202	6	56	350	56	353	5e-23	101
gi|426|	212532	210799	-	NC_002794.1_gene2_CDS	Tupaia_HV	T2. /gene=(noname2) /protein_id=NP_116331.1	30.77	234	156	3	124	355	113	342	5e-22	97.8
gi|426|	212532	210799	-	AF232689.2_gene133_CDS	Rat_CMV	pr140. /gene=r140 /protein_id=AAF99235.1	28.53	319	210	5	62	380	46	346	2e-18	86.3
gi|426|	212532	210799	-	NC_002794.1_gene4_CDS	Tupaia_HV	T4. /gene=(noname4) /protein_id=NP_116333.1	27.84	291	201	6	62	352	50	331	3e-15	75.5
gi|426|	212532	210799	-	NC_001347.3_gene120_CDS	Human_CMV_AD169	US24. /gene=(noname120) /protein_id=NP_783807.1	23.74	417	274	8	34	417	26	431	7e-14	70.9
gi|426|	212532	210799	-	NC_006150.1_gene169_CDS1	Macaque_CMV	rh204. /gene=(noname169) /protein_id=YP_068292.1	24.08	299	207	7	64	350	52	342	9e-14	70.5
gi|426|	212532	210799	-	NC_001347.3_gene119_CDS	Human_CMV_AD169	US23. /gene=(noname119) /protein_id=NP_040108.1	24.07	324	225	7	44	354	31	346	9e-14	70.5
gi|426|	212532	210799	-	NC_004065.1_gene114_CDS	Mouse_CMV	US22 family homolog. /gene=(noname114) /protein_id=YP_214140.1	25.85	352	238	7	34	371	21	363	2e-13	69.3
gi|426|	212532	210799	-	NC_003521.1_gene133_CDS	Chimp_CMV	US24. /gene=(noname133) /protein_id=NP_612797.1	22.43	419	281	8	32	417	37	444	1e-12	67
gi|426|	212532	210799	-	NC_003521.1_gene132_CDS	Chimp_CMV	US23. /gene=(noname132) /protein_id=NP_612796.1	23.33	300	210	6	63	350	51	342	2e-12	66.2
gi|426|	212532	210799	-	NC_006150.1_gene172_CDS	Macaque_CMV	rh209. /gene=(noname172) /protein_id=YP_068297.1	22.81	342	245	6	43	366	16	356	6e-12	64.3
gi|426|	212532	210799	-	AF232689.2_gene136_CDS	Rat_CMV	pr143. /gene=r143 /protein_id=AAF99238.1	21.99	282	210	2	65	346	45	316	3e-11	62
gi|426|	212532	210799	-	NC_006150.1_gene174_CDS1	Macaque_CMV	rh211. /gene=(noname174) /protein_id=YP_068299.1	25.89	224	157	3	130	351	139	355	3e-11	62
gi|426|	212532	210799	-	NC_003521.1_gene36_CDS	Chimp_CMV	viral cell death suppressor UL36. /gene=(noname36) /protein_id=NP_612680.1	23.81	315	200	11	59	352	22	317	1e-08	53.5
gi|426|	212532	210799	-	NC_004065.1_gene117_CDS	Mouse_CMV	US22 family homolog. /gene=(noname117) /protein_id=YP_214143.1	21.28	282	210	4	65	346	45	314	2e-08	52.8
gi|426|	212532	210799	-	NC_002794.1_gene3_CDS	Tupaia_HV	T3. /gene=(noname3) /protein_id=NP_116332.1	22.96	331	228	9	64	380	29	346	3e-08	52
gi|426|	212532	210799	-	AF232689.2_gene134_CDS	Rat_CMV	pr141. /gene=r141 /protein_id=AAF99236.1	22.43	321	218	6	62	356	34	349	3e-08	52
gi|426|	212532	210799	-	AF232689.2_gene27_CDS	Rat_CMV	pR36. /gene=R36 /protein_id=AAF99134.1	24.17	331	206	11	56	369	21	323	7e-08	50.8
gi|426|	212532	210799	-	NC_006150.1_gene52_CDS1	Macaque_CMV	rh60. /gene=(noname52) /protein_id=YP_068154.1	22.67	225	168	5	129	350	17	238	8e-07	47.4
gi|426|	212532	210799	-	NC_004065.1_gene115_CDS	Mouse_CMV	US22 family homolog. /gene=(noname115) /protein_id=YP_214141.1	23.21	336	206	11	70	368	42	362	1e-06	46.6
gi|426|	212532	210799	-	NC_001347.3_gene39_CDS	Human_CMV_AD169	UL36. /gene=(noname39) /protein_id=NP_039970.1	21.14	317	211	8	55	352	21	317	2e-06	46.2
gi|426|	212532	210799	-	NC_001347.3_gene121_CDS	Human_CMV_AD169	US26. /gene=(noname121) /protein_id=NP_040111.1	24	225	162	3	129	351	137	354	4e-06	45.1
gi|426|	212532	210799	-	NC_002794.1_gene54_CDS	Tupaia_HV	US22 family protein. /gene=(noname54) /protein_id=NP_597953.1	30.39	102	70	1	262	363	46	146	7e-06	44.3
gi|426|	212532	210799	-	NC_006150.1_gene37_CDS	Macaque_CMV	rh42. /gene=(noname37) /protein_id=YP_068136.1	29.51	122	77	4	56	168	18	139	9e-06	43.9
gi|426|	212532	210799	-	NC_001347.3_gene27_CDS	Human_CMV_AD169	UL24. /gene=(noname27) /protein_id=NP_783778.1	28.95	114	77	2	56	165	13	126	4e-05	41.6
gi|426|	212532	210799	-	NC_004065.1_gene116_CDS	Mouse_CMV	US22 family homolog. /gene=(noname116) /protein_id=YP_214142.1	25.17	294	202	9	65	350	57	340	0.0002	39.3
gi|426|	212532	210799	-	NC_003521.1_gene134_CDS	Chimp_CMV	US26. /gene=(noname134) /protein_id=NP_612798.1	25	112	84	0	240	351	243	354	0.0002	39.3
gi|426|	212532	210799	-	NC_006150.1_gene58_CDS2	Macaque_CMV	rh69. /gene=(noname58) /protein_id=YP_068163.1	28.81	118	78	3	58	170	27	143	0.0003	38.9
gi|426|	212532	210799	-	AF232689.2_gene135_CDS	Rat_CMV	pr142. /gene=r142 /protein_id=AAF99237.1	27.13	129	92	2	240	367	332	459	0.0004	38.5
gi|426|	212532	210799	-	NC_002794.1_gene43_CDS2	Tupaia_HV	T29. /gene=(noname43) /protein_id=NP_116375.1	33.33	60	34	2	264	323	137	190	0.001	37
gi|426|	212532	210799	-	NC_006150.1_gene188_CDS2	Macaque_CMV	rh230. /gene=(noname188) /protein_id=YP_068317.1	31.11	90	43	2	283	372	447	517	0.001	36.6
gi|426|	212532	210799	-	NC_001347.3_gene128_CDS	Human_CMV_AD169	TRS1. /gene=(noname128) /protein_id=NP_040122.1	30.1	103	44	3	283	383	457	533	0.002	36.2
gi|426|	212532	210799	-	NC_001347.3_gene98_CDS	Human_CMV_AD169	IRS1. /gene=(noname98) /protein_id=NP_040085.1	30.1	103	44	3	283	383	457	533	0.002	36.2
gi|426|	212532	210799	-	NC_001347.3_gene32_CDS	Human_CMV_AD169	UL29. /gene=(noname32) /protein_id=NP_039963.1	36.84	57	26	2	269	323	115	163	0.002	36.2
gi|426|	212532	210799	-	NC_003521.1_gene24_CDS	Chimp_CMV	tegument protein UL24. /gene=(noname24) /protein_id=NP_612668.1	27.63	76	51	2	277	352	226	297	0.009	33.9
gi|426|	212532	210799	-	NC_003521.1_gene24_CDS	Chimp_CMV	tegument protein UL24. /gene=(noname24) /protein_id=NP_612668.1	26.32	114	80	2	56	165	13	126	0.035	32
gi|426|	212532	210799	-	NC_003521.1_gene29_CDS	Chimp_CMV	UL29. /gene=(noname29) /protein_id=NP_612673.1	36.36	55	29	2	269	323	106	154	0.027	32.3
gi|426|	212532	210799	-	AF232689.2_gene125_CDS	Rat_CMV	pr128. /gene=r128 /protein_id=AAF99227.1	26.47	68	50	0	268	335	309	376	0.035	32
gi|426|	212532	210799	-	NC_002794.1_gene1_CDS	Tupaia_HV	T1. /gene=(noname1) /protein_id=NP_116330.1	24	100	75	1	244	343	209	307	0.045	31.6
gi|428|	210546	208852	-	NC_003521.1_gene133_CDS	Chimp_CMV	US24. /gene=(noname133) /protein_id=NP_612797.1	33.84	461	234	14	1	451	44	443	5e-54	204
gi|428|	210546	208852	-	NC_002794.1_gene3_CDS	Tupaia_HV	T3. /gene=(noname3) /protein_id=NP_116332.1	33.18	440	218	9	4	438	6	374	2e-53	202
gi|428|	210546	208852	-	NC_001347.3_gene120_CDS	Human_CMV_AD169	US24. /gene=(noname120) /protein_id=NP_783807.1	32.81	445	237	10	1	438	31	420	9e-53	199
gi|428|	210546	208852	-	NC_006150.1_gene172_CDS	Macaque_CMV	rh209. /gene=(noname172) /protein_id=YP_068297.1	31.98	444	235	10	1	438	12	394	5e-52	197
gi|428|	210546	208852	-	NC_004065.1_gene115_CDS	Mouse_CMV	US22 family homolog. /gene=(noname115) /protein_id=YP_214141.1	28.85	454	232	17	4	430	13	402	5e-32	130
gi|428|	210546	208852	-	NC_002794.1_gene2_CDS	Tupaia_HV	T2. /gene=(noname2) /protein_id=NP_116331.1	25.93	455	234	12	6	437	17	391	2e-27	115
gi|428|	210546	208852	-	AF232689.2_gene133_CDS	Rat_CMV	pr140. /gene=r140 /protein_id=AAF99235.1	27.38	431	220	14	6	432	27	368	5e-27	114
gi|428|	210546	208852	-	AF232689.2_gene134_CDS	Rat_CMV	pr141. /gene=r141 /protein_id=AAF99236.1	28.12	416	215	13	33	430	42	391	5e-25	107
gi|428|	210546	208852	-	NC_004065.1_gene114_CDS	Mouse_CMV	US22 family homolog. /gene=(noname114) /protein_id=YP_214140.1	23.9	502	248	13	6	471	28	431	5e-25	107
gi|428|	210546	208852	-	NC_002794.1_gene4_CDS	Tupaia_HV	T4. /gene=(noname4) /protein_id=NP_116333.1	26.32	437	220	13	4	428	29	375	2e-22	99
gi|428|	210546	208852	-	NC_003521.1_gene132_CDS	Chimp_CMV	US23. /gene=(noname132) /protein_id=NP_612796.1	25.11	474	270	17	6	469	31	429	5e-22	97.8
gi|428|	210546	208852	-	AF232689.2_gene135_CDS	Rat_CMV	pr142. /gene=r142 /protein_id=AAF99237.1	24.55	444	253	17	7	447	138	502	7e-22	97.4
gi|428|	210546	208852	-	NC_001347.3_gene119_CDS	Human_CMV_AD169	US23. /gene=(noname119) /protein_id=NP_040108.1	25.7	428	242	14	6	428	31	387	3e-20	92
gi|428|	210546	208852	-	NC_006150.1_gene169_CDS1	Macaque_CMV	rh204. /gene=(noname169) /protein_id=YP_068292.1	23.27	434	253	13	2	428	27	387	2e-18	86.3
gi|428|	210546	208852	-	NC_003521.1_gene131_CDS	Chimp_CMV	tegument protein US22. /gene=(noname131) /protein_id=NP_612795.1	22.76	435	255	13	3	428	40	402	2e-17	82.8
gi|428|	210546	208852	-	NC_002794.1_gene5_CDS	Tupaia_HV	T5. /gene=(noname5) /protein_id=NP_116334.1	24.62	390	214	8	4	386	107	423	6e-17	80.9
gi|428|	210546	208852	-	NC_006150.1_gene168_CDS	Macaque_CMV	rh203. /gene=(noname168) /protein_id=YP_068291.1	24.47	380	212	11	3	374	40	352	2e-16	79.3
gi|428|	210546	208852	-	NC_001347.3_gene118_CDS	Human_CMV_AD169	US22. /gene=(noname118) /protein_id=NP_783806.1	21.49	442	252	14	3	428	40	402	3e-16	78.6
gi|428|	210546	208852	-	NC_001347.3_gene121_CDS	Human_CMV_AD169	US26. /gene=(noname121) /protein_id=NP_040111.1	23.57	403	247	14	24	417	37	387	8e-15	73.9
gi|428|	210546	208852	-	NC_004065.1_gene116_CDS	Mouse_CMV	US22 family homolog. /gene=(noname116) /protein_id=YP_214142.1	25.38	390	201	14	7	384	36	347	2e-13	69.3
gi|428|	210546	208852	-	NC_006150.1_gene174_CDS1	Macaque_CMV	rh211. /gene=(noname174) /protein_id=YP_068299.1	22.01	368	238	8	64	431	83	401	7e-13	67.4
gi|428|	210546	208852	-	NC_003521.1_gene134_CDS	Chimp_CMV	US26. /gene=(noname134) /protein_id=NP_612798.1	21.46	410	251	13	22	417	35	387	2e-11	62.8
gi|428|	210546	208852	-	NC_004065.1_gene117_CDS	Mouse_CMV	US22 family homolog. /gene=(noname117) /protein_id=YP_214143.1	21.72	373	206	11	5	372	22	313	1e-09	57
gi|428|	210546	208852	-	NC_004065.1_gene113_CDS	Mouse_CMV	US22 family homolog. /gene=(noname113) /protein_id=YP_214139.1	21.85	421	246	12	3	416	163	507	3e-09	55.5
gi|428|	210546	208852	-	AF232689.2_gene132_CDS	Rat_CMV	pr139. /gene=r139 /protein_id=AAF99234.1	22.52	373	221	9	7	377	179	485	5e-08	51.2
gi|428|	210546	208852	-	NC_002794.1_gene1_CDS	Tupaia_HV	T1. /gene=(noname1) /protein_id=NP_116330.1	26.58	237	129	7	125	358	100	294	6e-07	47.8
gi|428|	210546	208852	-	AF232689.2_gene136_CDS	Rat_CMV	pr143. /gene=r143 /protein_id=AAF99238.1	23.32	373	202	12	5	372	22	315	8e-07	47.4
gi|428|	210546	208852	-	NC_003521.1_gene141_CDS	Chimp_CMV	transcriptional transactivator TRS1. /gene=(noname141) /protein_id=NP_612807.1	25.87	201	112	8	122	301	176	360	0.045	31.6
gi|428|	210546	208852	-	NC_003521.1_gene141_CDS	Chimp_CMV	transcriptional transactivator TRS1. /gene=(noname141) /protein_id=NP_612807.1	36.17	47	29	1	311	357	515	560	0.099	30.4
gi|428|	210546	208852	-	NC_003521.1_gene111_CDS	Chimp_CMV	transcriptional transactivator IRS1. /gene=(noname111) /protein_id=NP_612775.1	25.87	201	112	8	122	301	176	360	0.045	31.6
gi|428|	210546	208852	-	NC_003521.1_gene111_CDS	Chimp_CMV	transcriptional transactivator IRS1. /gene=(noname111) /protein_id=NP_612775.1	36.17	47	29	1	311	357	515	560	0.099	30.4
gi|428|	210546	208852	-	AF232689.2_gene13_CDS	Rat_CMV	pR25. /gene=R25 /protein_id=AAF99122.1	41.67	36	21	0	77	112	15	50	0.099	30.4
gi|431|	208584	206977	-	NC_003521.1_gene132_CDS	Chimp_CMV	US23. /gene=(noname132) /protein_id=NP_612796.1	37.38	404	233	6	1	391	1	397	3e-60	224
gi|431|	208584	206977	-	NC_006150.1_gene169_CDS1	Macaque_CMV	rh204. /gene=(noname169) /protein_id=YP_068292.1	35.4	404	241	5	1	391	1	397	2e-59	221
gi|431|	208584	206977	-	NC_001347.3_gene119_CDS	Human_CMV_AD169	US23. /gene=(noname119) /protein_id=NP_040108.1	36.39	404	237	6	1	391	1	397	1e-58	219
gi|431|	208584	206977	-	NC_004065.1_gene114_CDS	Mouse_CMV	US22 family homolog. /gene=(noname114) /protein_id=YP_214140.1	36.48	381	221	10	10	385	6	370	2e-53	201
gi|431|	208584	206977	-	NC_002794.1_gene4_CDS	Tupaia_HV	T4. /gene=(noname4) /protein_id=NP_116333.1	36.36	363	221	5	21	381	21	375	2e-52	199
gi|431|	208584	206977	-	AF232689.2_gene133_CDS	Rat_CMV	pr140. /gene=r140 /protein_id=AAF99235.1	35.21	409	227	9	10	405	5	388	2e-51	195
gi|431|	208584	206977	-	NC_002794.1_gene2_CDS	Tupaia_HV	T2. /gene=(noname2) /protein_id=NP_116331.1	32.49	394	242	9	18	392	5	393	1e-37	149
gi|431|	208584	206977	-	NC_001347.3_gene120_CDS	Human_CMV_AD169	US24. /gene=(noname120) /protein_id=NP_783807.1	30.45	381	233	11	29	381	34	410	2e-32	132
gi|431|	208584	206977	-	NC_003521.1_gene133_CDS	Chimp_CMV	US24. /gene=(noname133) /protein_id=NP_612797.1	30.13	385	237	11	29	385	47	427	3e-29	121
gi|431|	208584	206977	-	NC_002794.1_gene3_CDS	Tupaia_HV	T3. /gene=(noname3) /protein_id=NP_116332.1	32.59	313	195	8	32	336	9	313	2e-26	112
gi|431|	208584	206977	-	NC_004065.1_gene116_CDS	Mouse_CMV	US22 family homolog. /gene=(noname116) /protein_id=YP_214142.1	28.72	397	269	9	16	407	23	410	4e-26	111
gi|431|	208584	206977	-	AF232689.2_gene135_CDS	Rat_CMV	pr142. /gene=r142 /protein_id=AAF99237.1	28.12	384	234	10	21	383	127	489	2e-25	109
gi|431|	208584	206977	-	NC_003521.1_gene131_CDS	Chimp_CMV	tegument protein US22. /gene=(noname131) /protein_id=NP_612795.1	27.41	405	256	13	29	402	41	438	1e-24	106
gi|431|	208584	206977	-	NC_006150.1_gene172_CDS	Macaque_CMV	rh209. /gene=(noname172) /protein_id=YP_068297.1	26.6	376	247	9	29	381	15	384	4e-24	104
gi|431|	208584	206977	-	AF232689.2_gene136_CDS	Rat_CMV	pr143. /gene=r143 /protein_id=AAF99238.1	28.72	376	241	12	24	387	19	379	1e-23	102
gi|431|	208584	206977	-	NC_001347.3_gene118_CDS	Human_CMV_AD169	US22. /gene=(noname118) /protein_id=NP_783806.1	29.45	326	211	9	29	342	41	359	3e-23	102
gi|431|	208584	206977	-	NC_004065.1_gene117_CDS	Mouse_CMV	US22 family homolog. /gene=(noname117) /protein_id=YP_214143.1	27.15	372	247	10	31	392	23	380	6e-23	100
gi|431|	208584	206977	-	AF232689.2_gene134_CDS	Rat_CMV	pr141. /gene=r141 /protein_id=AAF99236.1	30.11	352	209	12	29	348	13	359	4e-22	98.2
gi|431|	208584	206977	-	NC_003521.1_gene134_CDS	Chimp_CMV	US26. /gene=(noname134) /protein_id=NP_612798.1	25.53	427	264	11	21	399	5	425	8e-22	97.1
gi|431|	208584	206977	-	NC_006150.1_gene168_CDS	Macaque_CMV	rh203. /gene=(noname168) /protein_id=YP_068291.1	26.79	321	210	5	29	336	41	349	1e-21	96.7
gi|431|	208584	206977	-	NC_006150.1_gene174_CDS1	Macaque_CMV	rh211. /gene=(noname174) /protein_id=YP_068299.1	25.52	384	250	8	21	369	6	388	8e-19	87
gi|431|	208584	206977	-	NC_004065.1_gene115_CDS	Mouse_CMV	US22 family homolog. /gene=(noname115) /protein_id=YP_214141.1	27.9	319	202	10	28	321	12	327	4e-18	84.7
gi|431|	208584	206977	-	AF232689.2_gene132_CDS	Rat_CMV	pr139. /gene=r139 /protein_id=AAF99234.1	27.61	326	224	7	25	343	172	492	7e-18	84
gi|431|	208584	206977	-	NC_001347.3_gene121_CDS	Human_CMV_AD169	US26. /gene=(noname121) /protein_id=NP_040111.1	25.64	429	261	14	21	399	5	425	2e-16	79.3
gi|431|	208584	206977	-	NC_002794.1_gene5_CDS	Tupaia_HV	T5. /gene=(noname5) /protein_id=NP_116334.1	28.62	318	215	8	25	336	103	414	4e-16	78.2
gi|431|	208584	206977	-	NC_002794.1_gene1_CDS	Tupaia_HV	T1. /gene=(noname1) /protein_id=NP_116330.1	32.51	203	131	5	171	369	148	348	1e-13	69.7
gi|431|	208584	206977	-	NC_004065.1_gene113_CDS	Mouse_CMV	US22 family homolog. /gene=(noname113) /protein_id=YP_214139.1	28.21	312	211	9	33	336	168	474	5e-13	67.8
gi|431|	208584	206977	-	NC_006150.1_gene188_CDS2	Macaque_CMV	rh230. /gene=(noname188) /protein_id=YP_068317.1	25.88	255	171	8	18	261	93	340	2e-06	46.2
gi|431|	208584	206977	-	NC_006150.1_gene37_CDS	Macaque_CMV	rh42. /gene=(noname37) /protein_id=YP_068136.1	32.94	85	50	4	54	135	28	108	0.0002	39.7
gi|431|	208584	206977	-	NC_001347.3_gene128_CDS	Human_CMV_AD169	TRS1. /gene=(noname128) /protein_id=NP_040122.1	39.68	63	36	2	201	261	290	352	0.0002	39.7
gi|431|	208584	206977	-	NC_001347.3_gene98_CDS	Human_CMV_AD169	IRS1. /gene=(noname98) /protein_id=NP_040085.1	39.68	63	36	2	201	261	290	352	0.0002	39.7
gi|431|	208584	206977	-	NC_006150.1_gene52_CDS1	Macaque_CMV	rh60. /gene=(noname52) /protein_id=YP_068154.1	27.17	92	66	1	246	336	147	238	0.0008	37.4
gi|431|	208584	206977	-	AF232689.2_gene27_CDS	Rat_CMV	pR36. /gene=R36 /protein_id=AAF99134.1	37.25	51	32	0	250	300	220	270	0.001	36.6
gi|431|	208584	206977	-	NC_003521.1_gene36_CDS	Chimp_CMV	viral cell death suppressor UL36. /gene=(noname36) /protein_id=NP_612680.1	29.21	89	60	2	250	336	228	315	0.002	35.8
gi|431|	208584	206977	-	NC_003521.1_gene141_CDS	Chimp_CMV	transcriptional transactivator TRS1. /gene=(noname141) /protein_id=NP_612807.1	33.9	59	37	1	205	261	266	324	0.003	35.4
gi|431|	208584	206977	-	NC_003521.1_gene141_CDS	Chimp_CMV	transcriptional transactivator TRS1. /gene=(noname141) /protein_id=NP_612807.1	40	35	21	0	275	309	518	552	0.042	31.6
gi|431|	208584	206977	-	NC_003521.1_gene111_CDS	Chimp_CMV	transcriptional transactivator IRS1. /gene=(noname111) /protein_id=NP_612775.1	33.9	59	37	1	205	261	266	324	0.003	35.4
gi|431|	208584	206977	-	NC_003521.1_gene111_CDS	Chimp_CMV	transcriptional transactivator IRS1. /gene=(noname111) /protein_id=NP_612775.1	40	35	21	0	275	309	518	552	0.042	31.6
gi|431|	208584	206977	-	NC_001347.3_gene32_CDS	Human_CMV_AD169	UL29. /gene=(noname32) /protein_id=NP_039963.1	29.73	74	45	3	239	312	99	165	0.004	35
gi|431|	208584	206977	-	NC_002794.1_gene43_CDS2	Tupaia_HV	T29. /gene=(noname43) /protein_id=NP_116375.1	32.56	86	57	1	20	105	218	302	0.008	33.9
gi|431|	208584	206977	-	NC_004065.1_gene26_CDS2	Mouse_CMV	US22 family homolog. /gene=(noname26) /protein_id=YP_214036.1	23.89	314	180	13	42	339	113	383	0.008	33.9
gi|431|	208584	206977	-	NC_004065.1_gene26_CDS1	Mouse_CMV	hypothetical protein. /gene=(noname26) /protein_id=YP_214035.1	23.89	314	180	13	42	339	220	490	0.008	33.9
gi|431|	208584	206977	-	NC_006150.1_gene44_CDS1	Macaque_CMV	rh50. /gene=(noname44) /protein_id=YP_068144.1	28	100	59	3	234	333	70	156	0.032	32
gi|431|	208584	206977	-	NC_001347.3_gene39_CDS	Human_CMV_AD169	UL36. /gene=(noname39) /protein_id=NP_039970.1	29.21	89	60	2	250	336	228	315	0.042	31.6
gi|433|	205647	205402	-	NC_004065.1_gene137_CDS	Mouse_CMV	hypothetical protein. /gene=(noname137) /protein_id=YP_214168.1	31.25	48	27	1	26	67	8	55	0.042	27.7
gi|434|	206717	204624	-	NC_002794.1_gene5_CDS	Tupaia_HV	T5. /gene=(noname5) /protein_id=NP_116334.1	36.92	325	195	6	81	398	104	425	2e-49	189
gi|434|	206717	204624	-	NC_006150.1_gene168_CDS	Macaque_CMV	rh203. /gene=(noname168) /protein_id=YP_068291.1	33.76	311	197	5	84	387	41	349	2e-41	162
gi|434|	206717	204624	-	NC_003521.1_gene131_CDS	Chimp_CMV	tegument protein US22. /gene=(noname131) /protein_id=NP_612795.1	33.33	315	197	6	84	387	41	353	8e-38	150
gi|434|	206717	204624	-	NC_001347.3_gene118_CDS	Human_CMV_AD169	US22. /gene=(noname118) /protein_id=NP_783806.1	31.97	319	204	7	80	387	37	353	1e-36	146
gi|434|	206717	204624	-	AF232689.2_gene133_CDS	Rat_CMV	pr140. /gene=r140 /protein_id=AAF99235.1	31.86	317	200	9	81	390	22	329	8e-36	144
gi|434|	206717	204624	-	NC_004065.1_gene114_CDS	Mouse_CMV	US22 family homolog. /gene=(noname114) /protein_id=YP_214140.1	31.65	316	207	7	81	392	23	333	3e-35	142
gi|434|	206717	204624	-	NC_002794.1_gene2_CDS	Tupaia_HV	T2. /gene=(noname2) /protein_id=NP_116331.1	31.67	341	204	9	84	400	15	350	3e-34	138
gi|434|	206717	204624	-	NC_004065.1_gene113_CDS	Mouse_CMV	US22 family homolog. /gene=(noname113) /protein_id=YP_214139.1	29.47	302	199	6	101	392	182	479	5e-30	124
gi|434|	206717	204624	-	NC_002794.1_gene4_CDS	Tupaia_HV	T4. /gene=(noname4) /protein_id=NP_116333.1	28.49	337	222	7	83	416	28	348	5e-29	121
gi|434|	206717	204624	-	AF232689.2_gene132_CDS	Rat_CMV	pr139. /gene=r139 /protein_id=AAF99234.1	26.96	434	291	10	79	492	167	594	9e-29	120
gi|434|	206717	204624	-	NC_003521.1_gene132_CDS	Chimp_CMV	US23. /gene=(noname132) /protein_id=NP_612796.1	25.94	320	219	4	82	387	27	342	1e-24	107
gi|434|	206717	204624	-	NC_001347.3_gene119_CDS	Human_CMV_AD169	US23. /gene=(noname119) /protein_id=NP_040108.1	25.62	320	220	4	82	387	27	342	2e-23	103
gi|434|	206717	204624	-	NC_006150.1_gene169_CDS1	Macaque_CMV	rh204. /gene=(noname169) /protein_id=YP_068292.1	24.77	327	225	6	82	392	27	348	1e-22	100
gi|434|	206717	204624	-	NC_002794.1_gene3_CDS	Tupaia_HV	T3. /gene=(noname3) /protein_id=NP_116332.1	25.89	421	278	12	84	484	6	412	6e-22	97.8
gi|434|	206717	204624	-	NC_001347.3_gene120_CDS	Human_CMV_AD169	US24. /gene=(noname120) /protein_id=NP_783807.1	24.24	429	278	15	74	469	19	433	3e-21	95.5
gi|434|	206717	204624	-	NC_003521.1_gene133_CDS	Chimp_CMV	US24. /gene=(noname133) /protein_id=NP_612797.1	26.1	341	211	12	79	390	42	370	3e-20	92.4
gi|434|	206717	204624	-	NC_006150.1_gene172_CDS	Macaque_CMV	rh209. /gene=(noname172) /protein_id=YP_068297.1	25.79	349	216	12	71	390	3	337	1e-19	90.5
gi|434|	206717	204624	-	NC_004065.1_gene117_CDS	Mouse_CMV	US22 family homolog. /gene=(noname117) /protein_id=YP_214143.1	26.4	303	211	7	79	380	20	311	1e-17	83.6
gi|434|	206717	204624	-	NC_004065.1_gene115_CDS	Mouse_CMV	US22 family homolog. /gene=(noname115) /protein_id=YP_214141.1	25.76	361	218	14	83	402	12	363	2e-16	79.7
gi|434|	206717	204624	-	NC_002794.1_gene1_CDS	Tupaia_HV	T1. /gene=(noname1) /protein_id=NP_116330.1	25.34	296	203	6	75	361	1	287	7e-16	77.8
gi|434|	206717	204624	-	AF232689.2_gene134_CDS	Rat_CMV	pr141. /gene=r141 /protein_id=AAF99236.1	25	360	232	12	74	400	2	356	9e-16	77.4
gi|434|	206717	204624	-	AF232689.2_gene136_CDS	Rat_CMV	pr143. /gene=r143 /protein_id=AAF99238.1	26.91	275	184	7	94	362	31	294	6e-15	74.7
gi|434|	206717	204624	-	NC_004065.1_gene103_CDS	Mouse_CMV	hypothetical protein. /gene=(noname103) /protein_id=YP_214129.1	23.24	284	172	9	103	364	103	362	4e-12	65.5
gi|434|	206717	204624	-	NC_006150.1_gene174_CDS1	Macaque_CMV	rh211. /gene=(noname174) /protein_id=YP_068299.1	22.13	348	222	8	83	387	13	354	5e-11	61.6
gi|434|	206717	204624	-	NC_001347.3_gene121_CDS	Human_CMV_AD169	US26. /gene=(noname121) /protein_id=NP_040111.1	25.34	221	156	7	173	388	138	354	3e-10	59.3
gi|434|	206717	204624	-	NC_003521.1_gene134_CDS	Chimp_CMV	US26. /gene=(noname134) /protein_id=NP_612798.1	24.34	226	152	4	173	388	138	354	3e-10	58.9
gi|434|	206717	204624	-	AF232689.2_gene27_CDS	Rat_CMV	pR36. /gene=R36 /protein_id=AAF99134.1	25.29	261	171	7	144	396	71	315	4e-10	58.5
gi|434|	206717	204624	-	NC_003521.1_gene24_CDS	Chimp_CMV	tegument protein UL24. /gene=(noname24) /protein_id=NP_612668.1	25.26	289	175	8	104	373	18	284	3e-08	52.4
gi|434|	206717	204624	-	NC_001347.3_gene27_CDS	Human_CMV_AD169	UL24. /gene=(noname27) /protein_id=NP_783778.1	28.57	147	97	3	104	244	18	162	5e-08	51.6
gi|434|	206717	204624	-	NC_006150.1_gene37_CDS	Macaque_CMV	rh42. /gene=(noname37) /protein_id=YP_068136.1	24.16	269	178	6	104	360	23	277	3e-07	48.9
gi|434|	206717	204624	-	NC_002794.1_gene54_CDS	Tupaia_HV	US22 family protein. /gene=(noname54) /protein_id=NP_597953.1	27.72	101	73	0	298	398	44	144	1e-06	47.4
gi|434|	206717	204624	-	NC_004065.1_gene116_CDS	Mouse_CMV	US22 family homolog. /gene=(noname116) /protein_id=YP_214142.1	25.95	316	194	15	94	387	43	340	1e-06	47.4
gi|434|	206717	204624	-	NC_006150.1_gene58_CDS2	Macaque_CMV	rh69. /gene=(noname58) /protein_id=YP_068163.1	26.56	256	156	12	143	388	73	306	2e-06	46.6
gi|434|	206717	204624	-	NC_001347.3_gene44_CDS	Human_CMV_AD169	UL43. /gene=(noname44) /protein_id=NP_783785.1	25	304	190	14	99	388	128	407	0.0003	39.3
gi|434|	206717	204624	-	NC_001347.3_gene32_CDS	Human_CMV_AD169	UL29. /gene=(noname32) /protein_id=NP_039963.1	19.78	268	200	4	104	360	62	325	0.0003	39.3
gi|434|	206717	204624	-	AF232689.2_gene125_CDS	Rat_CMV	pr128. /gene=r128 /protein_id=AAF99227.1	20.53	190	121	8	183	364	200	367	0.0005	38.5
gi|434|	206717	204624	-	NC_001347.3_gene26_CDS	Human_CMV_AD169	UL23. /gene=(noname26) /protein_id=NP_783777.1	26.13	111	69	4	113	213	27	134	0.0008	37.7
gi|434|	206717	204624	-	NC_006150.1_gene188_CDS2	Macaque_CMV	rh230. /gene=(noname188) /protein_id=YP_068317.1	21.72	221	159	6	106	315	126	343	0.001	37
gi|434|	206717	204624	-	NC_004065.1_gene26_CDS2	Mouse_CMV	US22 family homolog. /gene=(noname26) /protein_id=YP_214036.1	29.63	81	55	2	143	222	162	241	0.002	36.6
gi|434|	206717	204624	-	NC_004065.1_gene26_CDS1	Mouse_CMV	hypothetical protein. /gene=(noname26) /protein_id=YP_214035.1	29.63	81	55	2	143	222	269	348	0.002	36.6
gi|434|	206717	204624	-	NC_001347.3_gene98_CDS	Human_CMV_AD169	IRS1. /gene=(noname98) /protein_id=NP_040085.1	23.17	246	155	8	95	313	115	353	0.005	35
gi|434|	206717	204624	-	NC_001347.3_gene128_CDS	Human_CMV_AD169	TRS1. /gene=(noname128) /protein_id=NP_040122.1	23.17	246	155	8	95	313	115	353	0.007	34.7
gi|434|	206717	204624	-	NC_006150.1_gene44_CDS1	Macaque_CMV	rh50. /gene=(noname44) /protein_id=YP_068144.1	22.22	126	94	2	89	214	24	145	0.009	34.3
gi|434|	206717	204624	-	NC_002794.1_gene36_CDS	Tupaia_HV	T23. /gene=(noname36) /protein_id=NP_116367.1	26.5	117	67	4	111	210	24	138	0.011	33.9
gi|434|	206717	204624	-	NC_006150.1_gene52_CDS1	Macaque_CMV	rh60. /gene=(noname52) /protein_id=YP_068154.1	19.38	227	171	6	173	390	18	241	0.025	32.7
gi|434|	206717	204624	-	NC_006150.1_gene35_CDS	Macaque_CMV	rh40. /gene=(noname35) /protein_id=YP_068134.1	26.92	78	54	2	136	210	63	140	0.025	32.7
gi|434|	206717	204624	-	NC_003521.1_gene36_CDS	Chimp_CMV	viral cell death suppressor UL36. /gene=(noname36) /protein_id=NP_612680.1	28.57	70	46	2	145	214	70	135	0.025	32.7
gi|434|	206717	204624	-	NC_003521.1_gene29_CDS	Chimp_CMV	UL29. /gene=(noname29) /protein_id=NP_612673.1	20.82	269	197	7	104	360	53	317	0.025	32.7
gi|434|	206717	204624	-	NC_003521.1_gene141_CDS	Chimp_CMV	transcriptional transactivator TRS1. /gene=(noname141) /protein_id=NP_612807.1	19.72	142	94	2	95	217	83	223	0.043	32
gi|434|	206717	204624	-	NC_003521.1_gene111_CDS	Chimp_CMV	transcriptional transactivator IRS1. /gene=(noname111) /protein_id=NP_612775.1	19.72	142	94	2	95	217	83	223	0.043	32
gi|434|	206717	204624	-	NC_003521.1_gene41_CDS	Chimp_CMV	tegument protein UL43. /gene=(noname41) /protein_id=NP_612686.1	23.53	102	70	3	99	196	109	206	0.096	30.8
gi|437|	202750	201275	-	AF232689.2_gene131_CDS	Rat_CMV	pr138. /gene=r138 /protein_id=AAF99233.1	20.19	208	115	7	182	377	216	384	0.022	32.3
gi|443|	198233	197988	-	NC_002794.1_gene13_CDS	Tupaia_HV	t13.1. /gene=(noname13) /protein_id=NP_116343.1	36	50	31	1	24	73	51	99	0.0001	36.2
gi|451|	194814	194632	-	AF232689.2_gene150_CDS	Rat_CMV	pr152.2. /gene=r152.2 /protein_id=AAF99251.1	30.95	42	29	0	14	55	223	264	0.093	26.6
gi|455|	191853	191656	-	NC_002794.1_gene76_CDS	Tupaia_HV	t60. /gene=(noname76) /protein_id=NP_116414.1	46.88	32	14	1	10	38	30	61	0.004	31.2
gi|455|	191853	191656	-	AF232689.2_gene11_CDS	Rat_CMV	pr23.1. /gene=r23.1 /protein_id=AAF99120.1	38.24	34	21	0	10	43	115	148	0.005	30.8
gi|455|	191853	191656	-	NC_002794.1_gene44_CDS	Tupaia_HV	T29.1. /gene=(noname44) /protein_id=NP_116376.1	44.83	29	16	0	17	45	97	125	0.043	27.7
gi|455|	191853	191656	-	AF232689.2_gene51_CDS	Rat_CMV	pR69. /gene=R69 /protein_id=AAF99155.1	30.61	49	33	1	14	62	165	212	0.056	27.3
gi|462|	189260	188292	-	NC_002794.1_gene122_CDS	Tupaia_HV	T122. /gene=(noname122) /protein_id=NP_116478.1	44.71	255	137	2	14	267	134	385	3e-61	227
gi|462|	189260	188292	-	NC_001347.3_gene87_CDS1	Human_CMV_AD169	IE2. /gene=(noname87) /protein_id=NP_783796.1	41.04	251	145	2	14	263	303	551	2e-53	201
gi|462|	189260	188292	-	NC_003521.1_gene83_CDS1	Chimp_CMV	immediate-early transcriptional regulator UL122. /gene=(noname83) /protein_id=NP_612745.1	41.67	228	132	1	37	263	343	570	4e-52	196
gi|462|	189260	188292	-	AF232689.2_gene117_CDS	Rat_CMV	pR122-EX5. /gene=R122-EX5 /protein_id=AAF99220.1	43.5	177	100	0	87	263	295	471	8e-43	166
gi|464|	187681	186635	-	NC_002794.1_gene121_CDS2	Tupaia_HV	t121.4. /gene=(noname121) /protein_id=NP_116476.1	27.32	194	114	9	91	269	30	211	8e-09	53.1
gi|464|	187681	186635	-	AF232689.2_gene111_CDS	Rat_CMV	pr119.5. /gene=r119.5 /protein_id=AAF99214.1	25	184	111	8	102	268	54	227	0.001	35.8
gi|467|	185591	185103	-	NC_004065.1_gene91_CDS	Mouse_CMV	Putative glycoprotein. /gene=(noname91) /protein_id=YP_214116.1	38.54	96	43	5	67	157	87	171	5e-08	48.9
gi|467|	185591	185103	-	NC_002794.1_gene119_CDS	Tupaia_HV	t121. /gene=(noname119) /protein_id=NP_116472.1	30.1	103	60	4	67	158	35	136	1e-05	41.2
gi|467|	185591	185103	-	AF232689.2_gene107_CDS	Rat_CMV	pr119.1. /gene=r119.1 /protein_id=AAF99210.1	31.4	86	50	3	72	157	32	108	0.002	33.5
gi|469|	184467	184225	-	AF232689.2_gene106_CDS	Rat_CMV	pR118. /gene=R118 /protein_id=AAF99209.1	28.81	59	38	2	16	71	10	67	0.042	27.7
gi|469|	184467	184225	-	NC_003521.1_gene80_CDS	Chimp_CMV	glycoprotein UL119. /gene=(noname80) /protein_id=NP_612742.1	33.33	45	27	1	20	61	119	163	0.095	26.6
gi|474|	182494	182216	-	NC_001347.3_gene83_CDS4	Human_CMV_AD169	UL117. /gene=(noname83) /protein_id=NP_040054.1	30.77	39	27	0	39	77	380	418	0.0002	35.8
gi|474|	182494	182216	-	NC_006150.1_gene123_CDS3	Macaque_CMV	rh150. /gene=(noname123) /protein_id=YP_068240.1	32.43	37	25	0	39	75	334	370	0.0002	35.4
gi|474|	182494	182216	-	NC_003521.1_gene79_CDS4	Chimp_CMV	UL117. /gene=(noname79) /protein_id=NP_612741.1	27.03	37	27	0	39	75	394	430	0.0006	33.9
gi|474|	182494	182216	-	NC_002794.1_gene115_CDS	Tupaia_HV	T117. /gene=(noname115) /protein_id=NP_116468.1	29.41	34	24	0	42	75	350	383	0.012	29.6
gi|475|	182777	182202	-	NC_006150.1_gene123_CDS3	Macaque_CMV	rh150. /gene=(noname123) /protein_id=YP_068240.1	36.13	119	71	2	17	135	223	336	6e-14	68.9
gi|475|	182777	182202	-	NC_003521.1_gene79_CDS4	Chimp_CMV	UL117. /gene=(noname79) /protein_id=NP_612741.1	30.28	142	94	1	17	158	283	419	2e-13	67.4
gi|475|	182777	182202	-	NC_001347.3_gene83_CDS4	Human_CMV_AD169	UL117. /gene=(noname83) /protein_id=NP_040054.1	28.86	149	87	3	17	158	269	405	2e-13	67
gi|475|	182777	182202	-	AF232689.2_gene105_CDS	Rat_CMV	pr117. /gene=r117 /protein_id=AAF99208.1	34.72	72	40	2	5	69	248	319	0.0006	35.8
gi|475|	182777	182202	-	NC_002794.1_gene115_CDS	Tupaia_HV	T117. /gene=(noname115) /protein_id=NP_116468.1	22.05	127	82	2	10	135	239	349	0.019	30.8
gi|476|	182183	182001	-	NC_006150.1_gene8_CDS	Macaque_CMV	rh10. /gene=(noname8) /protein_id=YP_068104.1	31.25	48	33	0	11	58	168	215	0.093	26.6
gi|478|	181994	181146	-	NC_002794.1_gene114_CDS	Tupaia_HV	t116. /gene=(noname114) /protein_id=NP_116467.1	22.69	260	181	6	28	275	52	303	2e-06	45.1
gi|478|	181994	181146	-	NC_004065.1_gene87_CDS3	Mouse_CMV	Serine-alanine-rich glycoprotein. /gene=(noname87) /protein_id=YP_214111.1	25.09	279	168	10	26	279	367	629	3e-06	44.3
gi|478|	181994	181146	-	NC_004065.1_gene128_CDS	Mouse_CMV	Threonine-serine-rich glycoprotein of MGP family m145. /gene=(noname128) /protein_id=YP_214154.1	21.79	179	130	2	18	194	130	300	2e-05	41.2
gi|478|	181994	181146	-	NC_001347.3_gene83_CDS3	Human_CMV_AD169	UL116. /gene=(noname83) /protein_id=NP_783794.1	23.21	293	179	12	2	275	28	293	0.0002	38.5
gi|478|	181994	181146	-	NC_006150.1_gene123_CDS1	Macaque_CMV	rh148. /gene=(noname123) /protein_id=YP_068238.1	24.18	153	105	2	67	214	35	181	0.0006	36.6
gi|478|	181994	181146	-	NC_006150.1_gene123_CDS1	Macaque_CMV	rh148. /gene=(noname123) /protein_id=YP_068238.1	17.73	141	116	0	17	157	16	156	0.005	33.5
gi|478|	181994	181146	-	NC_004065.1_gene80_CDS1	Mouse_CMV	hypothetical protein. /gene=(noname80) /protein_id=YP_214103.1	25.16	155	98	5	10	156	171	315	0.001	35.4
gi|478|	181994	181146	-	NC_003521.1_gene5_CDS	Chimp_CMV	glycoprotein TRL13. /gene=(noname5) /protein_id=NP_612647.1	24.36	156	107	2	20	175	31	175	0.002	34.7
gi|478|	181994	181146	-	NC_006150.1_gene181_CDS	Macaque_CMV	rh220. /gene=(noname181) /protein_id=YP_068307.1	24.39	123	76	2	111	231	10	117	0.015	32
gi|478|	181994	181146	-	NC_006150.1_gene144_CDS	Macaque_CMV	rh173. /gene=(noname144) /protein_id=YP_068262.1	28.69	122	80	4	20	137	65	183	0.097	29.3
gi|480|	181101	180325	-	NC_002794.1_gene113_CDS2	Tupaia_HV	T115. /gene=(noname113) /protein_id=NP_116466.1	40.96	188	107	3	69	255	138	322	5e-41	159
gi|480|	181101	180325	-	NC_001347.3_gene83_CDS2	Human_CMV_AD169	UL115. /gene=(noname83) /protein_id=NP_783793.1	42.48	153	78	4	73	218	83	232	2e-29	121
gi|480|	181101	180325	-	NC_004065.1_gene87_CDS2	Mouse_CMV	Glycoprotein L. /gene=(noname87) /protein_id=YP_214110.1	36	200	116	6	22	217	35	226	8e-29	119
gi|480|	181101	180325	-	AF232689.2_gene103_CDS	Rat_CMV	pR115. /gene=R115 /protein_id=AAF99206.1	40.48	168	93	4	72	237	130	292	1e-28	118
gi|480|	181101	180325	-	NC_006150.1_gene122_CDS2	Macaque_CMV	rh147. /gene=(noname122) /protein_id=YP_068237.1	41.01	178	86	5	55	215	31	206	9e-28	115
gi|480|	181101	180325	-	NC_003521.1_gene79_CDS2	Chimp_CMV	envelope glycoprotein UL115. /gene=(noname79) /protein_id=NP_612739.1	33.33	243	121	8	43	250	23	259	3e-27	114
gi|482|	180259	179168	-	NC_004065.1_gene87_CDS1	Mouse_CMV	Uracil DNA glycosylase homolog. /gene=(noname87) /protein_id=YP_214109.1	56.55	168	66	2	1	161	1	168	3e-48	184
gi|482|	180259	179168	-	AF232689.2_gene102_CDS	Rat_CMV	pR114. /gene=R114 /protein_id=AAF99205.1	52.44	164	75	1	1	161	1	164	4e-46	177
gi|482|	180259	179168	-	NC_002794.1_gene113_CDS1	Tupaia_HV	T114. /gene=(noname113) /protein_id=NP_116465.1	55.56	162	70	2	1	161	1	161	6e-45	173
gi|482|	180259	179168	-	NC_003521.1_gene79_CDS1	Chimp_CMV	uracil-DNA glycosylase UL114. /gene=(noname79) /protein_id=NP_612738.1	50.93	161	77	1	1	161	1	159	2e-41	161
gi|482|	180259	179168	-	NC_006150.1_gene122_CDS1	Macaque_CMV	rh146. /gene=(noname122) /protein_id=YP_068236.1	48.45	161	81	1	1	161	1	159	3e-40	157
gi|482|	180259	179168	-	NC_001347.3_gene83_CDS1	Human_CMV_AD169	UL114. /gene=(noname83) /protein_id=NP_040051.1	50.31	161	78	1	1	161	1	159	4e-39	154
gi|485|	177337	177083	-	NC_002794.1_gene111_CDS	Tupaia_HV	t111.3. /gene=(noname111) /protein_id=NP_116463.1	37.84	74	35	2	17	84	7	75	0.0008	33.5
gi|485|	177337	177083	-	NC_002794.1_gene113_CDS2	Tupaia_HV	T115. /gene=(noname113) /protein_id=NP_116466.1	32.5	40	26	1	8	47	29	67	0.055	27.3
gi|485|	177337	177083	-	NC_006150.1_gene82_CDS	Macaque_CMV	rh95. /gene=(noname82) /protein_id=YP_068188.1	44.44	27	15	0	30	56	121	147	0.093	26.6
gi|495|	165345	164764	-	NC_001347.3_gene92_CDS	Human_CMV_AD169	RL13. /gene=(noname92) /protein_id=NP_899640.1	25.61	82	60	1	27	108	39	119	0.075	28.9
gi|495|	165345	164764	-	NC_001347.3_gene6_CDS1	Human_CMV_AD169	RL13. /gene=(noname6) /protein_id=NP_899639.1	25.61	82	60	1	27	108	39	119	0.075	28.9
gi|497|	164160	162067	-	NC_006150.1_gene118_CDS2	Macaque_CMV	rh141. /gene=(noname118) /protein_id=YP_068232.1	47.43	622	310	6	1	618	1	609	4e-155	540
gi|497|	164160	162067	-	NC_001347.3_gene79_CDS2	Human_CMV_AD169	UL104. /gene=(noname79) /protein_id=NP_040039.1	46.52	690	331	11	1	663	1	679	2e-153	534
gi|497|	164160	162067	-	NC_003521.1_gene76_CDS2	Chimp_CMV	DNA packaging protein UL104. /gene=(noname76) /protein_id=NP_612735.1	47.43	643	314	8	1	627	1	635	3e-152	530
gi|497|	164160	162067	-	NC_002794.1_gene103_CDS2	Tupaia_HV	T104. /gene=(noname103) /protein_id=NP_116453.1	46.04	669	343	5	1	661	1	659	3e-151	527
gi|497|	164160	162067	-	NC_004065.1_gene80_CDS2	Mouse_CMV	Structural protein. /gene=(noname80) /protein_id=YP_214104.1	43.66	623	325	8	1	619	1	601	2e-124	438
gi|497|	164160	162067	-	AF232689.2_gene90_CDS	Rat_CMV	pR104. /gene=R104 /protein_id=AAF99193.1	41.49	629	330	10	1	617	1	603	2e-119	421
gi|498|	162104	161307	-	NC_002794.1_gene103_CDS1	Tupaia_HV	T103. /gene=(noname103) /protein_id=NP_116452.1	44.2	181	98	3	2	182	6	183	2e-38	150
gi|498|	162104	161307	-	AF232689.2_gene89_CDS	Rat_CMV	pR103. /gene=R103 /protein_id=AAF99192.1	41.11	180	103	3	2	181	5	181	9e-34	135
gi|498|	162104	161307	-	NC_004065.1_gene80_CDS1	Mouse_CMV	hypothetical protein. /gene=(noname80) /protein_id=YP_214103.1	37.57	181	110	3	2	182	5	182	1e-31	128
gi|498|	162104	161307	-	NC_006150.1_gene118_CDS1	Macaque_CMV	rh140. /gene=(noname118) /protein_id=YP_068231.1	39.13	184	109	3	1	183	13	194	1e-29	121
gi|498|	162104	161307	-	NC_001347.3_gene79_CDS1	Human_CMV_AD169	UL103. /gene=(noname79) /protein_id=NP_040038.1	36.61	183	113	3	2	183	4	184	6e-25	106
gi|498|	162104	161307	-	NC_003521.1_gene76_CDS1	Chimp_CMV	tegument protein UL103. /gene=(noname76) /protein_id=NP_612734.1	36.41	184	114	3	2	184	4	185	1e-24	105
gi|500|	160718	160551	-	NC_003521.1_gene79_CDS4	Chimp_CMV	UL117. /gene=(noname79) /protein_id=NP_612741.1	30.77	52	29	1	6	50	202	253	0.032	28.1
gi|503|	159272	158958	-	AF232689.2_gene75_CDS	Rat_CMV	pr90. /gene=r90 /protein_id=AAF99178.1	24.19	62	38	1	36	88	186	247	0.075	27.3
gi|506|	158578	157529	-	NC_002794.1_gene101_CDS1	Tupaia_HV	T100. /gene=(noname101) /protein_id=NP_116448.1	59.17	338	137	1	1	337	1	338	2e-127	447
gi|506|	158578	157529	-	NC_001347.3_gene77_CDS	Human_CMV_AD169	UL100. /gene=(noname77) /protein_id=NP_040035.1	53.47	331	153	1	1	330	1	331	4e-110	389
gi|506|	158578	157529	-	NC_004065.1_gene78_CDS	Mouse_CMV	Glycoprotein M or integral membrane protein. /gene=(noname78) /protein_id=YP_214101.1	49.57	345	171	3	1	343	25	368	3e-108	383
gi|506|	158578	157529	-	NC_003521.1_gene74_CDS	Chimp_CMV	envelope glycoprotein UL100. /gene=(noname74) /protein_id=NP_612732.1	51.59	345	166	1	1	344	1	345	3e-108	383
gi|506|	158578	157529	-	NC_006150.1_gene116_CDS	Macaque_CMV	rh138. /gene=(noname116) /protein_id=YP_068229.1	47.08	342	180	1	1	341	1	342	4e-101	359
gi|506|	158578	157529	-	AF232689.2_gene87_CDS	Rat_CMV	pR100. /gene=R100 /protein_id=AAF99190.1	46.55	348	180	3	1	343	1	347	1e-99	355
gi|506|	158578	157529	-	NC_006150.1_gene163_CDS	Macaque_CMV	rh196. /gene=(noname163) /protein_id=YP_068285.1	35.71	56	32	2	207	261	139	191	0.057	30.4
gi|509|	155860	155639	-	NC_006150.1_gene114_CDS	Macaque_CMV	rh135. /gene=(noname114) /protein_id=YP_068226.1	50	52	26	0	15	66	57	108	3e-07	44.7
gi|509|	155860	155639	-	NC_002794.1_gene80_CDS1	Tupaia_HV	T69. /gene=(noname80) /protein_id=NP_116418.1	41.07	56	30	3	10	64	143	196	0.0008	33.5
gi|509|	155860	155639	-	NC_002794.1_gene2_CDS	Tupaia_HV	T2. /gene=(noname2) /protein_id=NP_116331.1	37.21	43	25	1	2	42	441	483	0.001	32.7
gi|509|	155860	155639	-	NC_002794.1_gene94_CDS1	Tupaia_HV	T87. /gene=(noname94) /protein_id=NP_116436.1	33.87	62	34	1	12	73	395	449	0.006	30.4
gi|509|	155860	155639	-	NC_004065.1_gene87_CDS3	Mouse_CMV	Serine-alanine-rich glycoprotein. /gene=(noname87) /protein_id=YP_214111.1	36.59	41	26	0	5	45	221	261	0.032	28.1
gi|509|	155860	155639	-	NC_002794.1_gene111_CDS	Tupaia_HV	t111.3. /gene=(noname111) /protein_id=NP_116463.1	28.3	53	38	0	3	55	136	188	0.055	27.3
gi|509|	155860	155639	-	NC_002794.1_gene111_CDS	Tupaia_HV	t111.3. /gene=(noname111) /protein_id=NP_116463.1	29.41	51	34	1	8	56	131	181	0.071	26.9
gi|509|	155860	155639	-	NC_002794.1_gene118_CDS2	Tupaia_HV	t121.1. /gene=(noname118) /protein_id=NP_116473.1	30.77	52	36	0	4	55	300	351	0.071	26.9
gi|511|	155230	154124	-	AF232689.2_gene82_CDS	Rat_CMV	pr95.1. /gene=r95.1 /protein_id=AAF99185.1	37.5	96	56	2	275	368	1	94	4e-08	50.8
gi|513|	153570	153154	-	NC_003521.1_gene140_CDS1	Chimp_CMV	US34. /gene=(noname140) /protein_id=NP_612805.1	33.93	56	35	1	22	77	31	84	0.044	28.9
gi|521|	151166	150081	-	NC_002794.1_gene95_CDS1	Tupaia_HV	T89. /gene=(noname95) /protein_id=NP_116438.1	62.78	309	111	2	1	305	1	309	1e-109	388
gi|521|	151166	150081	-	NC_001347.3_gene72_CDS	Human_CMV_AD169	UL89. /gene=(noname72) /protein_id=NP_040024.1	58.71	310	120	3	1	305	1	307	2e-102	364
gi|521|	151166	150081	-	NC_004065.1_gene74_CDS	Mouse_CMV	Conserved herpesvirus spliced gene. /gene=(noname74) /protein_id=YP_214095.1	59.26	297	118	2	1	294	1	297	7e-102	362
gi|521|	151166	150081	-	NC_003521.1_gene69_CDS	Chimp_CMV	DNA packaging protein UL89. /gene=(noname69) /protein_id=NP_612722.1	58.03	305	128	0	1	305	1	305	1e-101	361
gi|521|	151166	150081	-	AF232689.2_gene80_CDS	Rat_CMV	pR89. /gene=R89-EX1 /protein_id=AAF99183.1	59.09	286	115	2	10	293	10	295	3e-98	350
gi|522|	150105	149875	-	NC_001347.3_gene65_CDS1	Human_CMV_AD169	UL80. /gene=(noname65) /protein_id=NP_040014.1	34.88	43	23	1	26	68	295	332	0.003	31.6
gi|522|	150105	149875	-	NC_004065.1_gene1_CDS	Mouse_CMV	hypothetical protein. /gene=(noname1) /protein_id=YP_214009.1	37.84	37	23	0	19	55	39	75	0.019	28.9
gi|522|	150105	149875	-	NC_002794.1_gene115_CDS	Tupaia_HV	T117. /gene=(noname115) /protein_id=NP_116468.1	43.59	39	21	1	19	56	183	221	0.043	27.7
gi|522|	150105	149875	-	NC_002794.1_gene2_CDS	Tupaia_HV	T2. /gene=(noname2) /protein_id=NP_116331.1	31.88	69	35	2	19	76	573	640	0.043	27.7
gi|522|	150105	149875	-	NC_002794.1_gene107_CDS1	Tupaia_HV	t108. /gene=(noname107) /protein_id=NP_116457.1	35	60	30	3	5	56	39	97	0.056	27.3
gi|522|	150105	149875	-	NC_002794.1_gene67_CDS	Tupaia_HV	T48. /gene=(noname67) /protein_id=NP_116401.1	41.18	34	20	0	6	39	2219	2252	0.056	27.3
gi|522|	150105	149875	-	NC_002794.1_gene99_CDS	Tupaia_HV	T97. /gene=(noname99) /protein_id=NP_116445.1	30.36	56	38	1	9	64	95	149	0.073	26.9
gi|522|	150105	149875	-	NC_004065.1_gene17_CDS	Mouse_CMV	hypothetical protein. /gene=(noname17) /protein_id=YP_214026.1	36.67	60	28	4	7	65	249	299	0.073	26.9
gi|522|	150105	149875	-	NC_003521.1_gene127_CDS	Chimp_CMV	US18. /gene=(noname127) /protein_id=NP_612791.1	38.64	44	18	2	19	62	5	39	0.096	26.6
gi|524|	148579	148226	-	NC_002794.1_gene80_CDS1	Tupaia_HV	T69. /gene=(noname80) /protein_id=NP_116418.1	35.82	67	36	3	49	114	149	209	0.043	28.5
gi|526|	148120	147485	-	AF232689.2_gene6_CDS	Rat_CMV	pr4.1. /gene=r4.1 /protein_id=AAF99115.1	32.93	82	47	1	125	198	23	104	0.002	34.3
gi|529|	146012	144798	-	NC_002794.1_gene95_CDS1	Tupaia_HV	T89. /gene=(noname95) /protein_id=NP_116438.1	76.86	376	86	1	29	404	299	673	3e-171	593
gi|529|	146012	144798	-	NC_001347.3_gene72_CDS	Human_CMV_AD169	UL89. /gene=(noname72) /protein_id=NP_040024.1	71.09	377	105	3	29	402	297	672	4e-163	565
gi|529|	146012	144798	-	AF232689.2_gene74_CDS	Rat_CMV	pR89. /gene=R89-EX2 /protein_id=AAF99177.1	73.15	365	97	1	29	393	1	364	2e-162	563
gi|529|	146012	144798	-	NC_003521.1_gene69_CDS	Chimp_CMV	DNA packaging protein UL89. /gene=(noname69) /protein_id=NP_612722.1	71	369	104	2	29	394	295	663	1e-161	560
gi|530|	144397	144080	-	AF232689.2_gene82_CDS	Rat_CMV	pr95.1. /gene=r95.1 /protein_id=AAF99185.1	34.29	35	23	0	11	45	570	604	0.077	27.3
gi|540|	138904	138161	-	NC_002794.1_gene93_CDS	Tupaia_HV	T86. /gene=(noname93) /protein_id=NP_116435.1	52.68	224	106	0	24	247	498	721	5e-61	226
gi|540|	138904	138161	-	NC_003521.1_gene67_CDS	Chimp_CMV	major capsid protein UL86. /gene=(noname67) /protein_id=NP_612719.1	47.01	234	122	2	15	247	470	702	8e-53	198
gi|540|	138904	138161	-	NC_001347.3_gene70_CDS	Human_CMV_AD169	UL86. /gene=(noname70) /protein_id=NP_040021.1	44.44	234	129	1	15	247	469	702	2e-49	187
gi|540|	138904	138161	-	NC_006150.1_gene101_CDS1	Macaque_CMV	rh118. /gene=(noname101) /protein_id=YP_068211.1	44.93	227	124	1	22	247	476	702	2e-48	184
gi|540|	138904	138161	-	AF232689.2_gene71_CDS	Rat_CMV	pR86. /gene=R86 /protein_id=AAF99174.1	42.06	233	135	0	15	247	471	703	3e-48	183
gi|541|	140276	136227	-	NC_002794.1_gene93_CDS	Tupaia_HV	T86. /gene=(noname93) /protein_id=NP_116435.1	58.11	666	254	5	705	1347	722	1385	0	777
gi|541|	140276	136227	-	NC_002794.1_gene93_CDS	Tupaia_HV	T86. /gene=(noname93) /protein_id=NP_116435.1	62.32	475	177	2	1	474	1	474	6e-173	600
gi|541|	140276	136227	-	NC_006150.1_gene101_CDS1	Macaque_CMV	rh118. /gene=(noname101) /protein_id=YP_068211.1	57.28	646	265	5	707	1348	705	1343	0	742
gi|541|	140276	136227	-	NC_006150.1_gene101_CDS1	Macaque_CMV	rh118. /gene=(noname101) /protein_id=YP_068211.1	60.81	472	183	1	1	472	1	470	6e-171	593
gi|541|	140276	136227	-	NC_003521.1_gene67_CDS	Chimp_CMV	major capsid protein UL86. /gene=(noname67) /protein_id=NP_612719.1	53.87	685	274	5	705	1348	703	1386	0	741
gi|541|	140276	136227	-	NC_003521.1_gene67_CDS	Chimp_CMV	major capsid protein UL86. /gene=(noname67) /protein_id=NP_612719.1	61.1	473	180	2	1	472	1	470	4e-172	597
gi|541|	140276	136227	-	NC_001347.3_gene70_CDS	Human_CMV_AD169	UL86. /gene=(noname70) /protein_id=NP_040021.1	55.09	668	272	5	707	1348	705	1370	0	734
gi|541|	140276	136227	-	NC_001347.3_gene70_CDS	Human_CMV_AD169	UL86. /gene=(noname70) /protein_id=NP_040021.1	61.44	472	180	1	1	472	1	470	1e-173	602
gi|541|	140276	136227	-	AF232689.2_gene71_CDS	Rat_CMV	pR86. /gene=R86 /protein_id=AAF99174.1	56	650	276	5	705	1348	704	1349	0	724
gi|541|	140276	136227	-	AF232689.2_gene71_CDS	Rat_CMV	pR86. /gene=R86 /protein_id=AAF99174.1	62.21	471	176	1	2	472	3	471	2e-170	592
gi|542|	135946	135035	-	NC_006150.1_gene98_CDS2	Macaque_CMV	rh117. /gene=(noname98) /protein_id=YP_068210.1	53.57	308	138	2	1	303	1	308	6e-88	315
gi|542|	135946	135035	-	NC_001347.3_gene69_CDS	Human_CMV_AD169	UL85. /gene=(noname69) /protein_id=NP_040020.1	55.59	304	133	2	1	303	4	306	1e-87	314
gi|542|	135946	135035	-	NC_003521.1_gene66_CDS	Chimp_CMV	capsid protein UL85. /gene=(noname66) /protein_id=NP_612718.1	55.92	304	130	3	1	303	4	304	4e-87	313
gi|542|	135946	135035	-	NC_004065.1_gene67_CDS	Mouse_CMV	hypothetical protein. /gene=(noname67) /protein_id=YP_214087.1	52.24	312	139	4	1	303	1	311	6e-85	305
gi|542|	135946	135035	-	NC_002794.1_gene92_CDS	Tupaia_HV	T85. /gene=(noname92) /protein_id=NP_116434.1	53.77	305	137	2	2	303	5	308	1e-84	305
gi|542|	135946	135035	-	AF232689.2_gene70_CDS	Rat_CMV	pR85. /gene=R85 /protein_id=AAF99173.1	50.49	309	146	4	1	303	1	308	6e-80	289
gi|543|	134737	133286	-	NC_002794.1_gene91_CDS	Tupaia_HV	T84. /gene=(noname91) /protein_id=NP_116433.1	26.17	386	245	11	83	435	87	465	1e-19	89.7
gi|543|	134737	133286	-	NC_001347.3_gene68_CDS	Human_CMV_AD169	UL84. /gene=(noname68) /protein_id=NP_040019.1	25.63	394	242	15	81	439	185	562	2e-16	79
gi|543|	134737	133286	-	NC_003521.1_gene65_CDS	Chimp_CMV	UL84. /gene=(noname65) /protein_id=NP_612717.1	24.76	420	245	12	74	439	150	552	5e-16	77.8
gi|543|	134737	133286	-	NC_006150.1_gene98_CDS1	Macaque_CMV	rh114. /gene=(noname98) /protein_id=YP_068207.1	24.29	317	219	11	81	391	129	430	2e-13	68.9
gi|543|	134737	133286	-	AF232689.2_gene69_CDS	Rat_CMV	pR84. /gene=R84 /protein_id=AAF99172.1	35.53	76	47	2	332	407	352	425	4e-05	41.6
gi|543|	134737	133286	-	NC_004065.1_gene64_CDS	Mouse_CMV	Upper matrix phosphoprotein. /gene=(noname64) /protein_id=YP_214084.1	31.75	63	41	2	330	392	313	373	0.083	30.4
gi|545|	133058	131361	-	NC_002794.1_gene90_CDS	Tupaia_HV	T82. /gene=(noname90) /protein_id=NP_116432.1	30.12	322	206	8	60	367	101	417	4e-36	144
gi|545|	133058	131361	-	NC_003521.1_gene63_CDS	Chimp_CMV	pp71 upper matrix phosphoprotein UL82. /gene=(noname63) /protein_id=NP_612715.1	26.92	338	237	7	11	344	36	367	9e-30	123
gi|545|	133058	131361	-	NC_001347.3_gene66_CDS	Human_CMV_AD169	UL82. /gene=(noname66) /protein_id=NP_040017.1	26.56	305	212	9	41	339	67	365	2e-23	102
gi|545|	133058	131361	-	NC_003521.1_gene64_CDS	Chimp_CMV	pp65 lower matrix phosphoprotein UL83. /gene=(noname64) /protein_id=NP_612716.1	23.21	336	239	7	18	344	31	356	5e-23	101
gi|545|	133058	131361	-	AF232689.2_gene67_CDS	Rat_CMV	pR82. /gene=R82 /protein_id=AAF99170.1	26.44	348	231	10	11	346	25	359	8e-23	100
gi|545|	133058	131361	-	NC_006150.1_gene94_CDS	Macaque_CMV	rh110. /gene=(noname94) /protein_id=YP_068203.1	29.08	251	157	9	99	339	118	357	8e-23	100
gi|545|	133058	131361	-	NC_001347.3_gene67_CDS	Human_CMV_AD169	UL83. /gene=(noname67) /protein_id=NP_040018.1	23.05	334	238	7	20	344	33	356	7e-21	94
gi|545|	133058	131361	-	NC_006150.1_gene96_CDS	Macaque_CMV	rh112. /gene=(noname96) /protein_id=YP_068205.1	24.55	330	227	9	23	344	36	351	1e-18	86.7
gi|545|	133058	131361	-	NC_004065.1_gene66_CDS	Mouse_CMV	Early nuclear nonstructural protein. /gene=(noname66) /protein_id=YP_214086.1	25.14	346	239	8	7	344	19	352	3e-16	78.6
gi|545|	133058	131361	-	NC_004065.1_gene64_CDS	Mouse_CMV	Upper matrix phosphoprotein. /gene=(noname64) /protein_id=YP_214084.1	24.24	363	232	14	8	343	22	368	8e-15	73.9
gi|545|	133058	131361	-	NC_006150.1_gene95_CDS	Macaque_CMV	rh111. /gene=(noname95) /protein_id=YP_068204.1	23.56	331	235	9	20	343	33	352	1e-14	73.2
gi|545|	133058	131361	-	NC_004065.1_gene65_CDS	Mouse_CMV	Lower matrix phosphoprotein. /gene=(noname65) /protein_id=YP_214085.1	23.89	314	222	8	39	345	55	358	2e-13	69.3
gi|545|	133058	131361	-	AF232689.2_gene69_CDS	Rat_CMV	pR84. /gene=R84 /protein_id=AAF99172.1	22.49	369	239	9	7	342	50	404	1e-11	63.2
gi|545|	133058	131361	-	AF232689.2_gene68_CDS	Rat_CMV	pR83. /gene=R83 /protein_id=AAF99171.1	22.92	301	218	7	41	338	53	342	4e-08	51.6
gi|547|	131141	129576	-	NC_002794.1_gene90_CDS	Tupaia_HV	T82. /gene=(noname90) /protein_id=NP_116432.1	22.55	377	236	12	27	367	53	409	5e-11	61.2
gi|547|	131141	129576	-	NC_006150.1_gene94_CDS	Macaque_CMV	rh110. /gene=(noname94) /protein_id=YP_068203.1	23.69	287	204	10	80	365	103	375	2e-09	55.8
gi|547|	131141	129576	-	NC_004065.1_gene65_CDS	Mouse_CMV	Lower matrix phosphoprotein. /gene=(noname65) /protein_id=YP_214085.1	30.43	115	80	0	207	321	218	332	2e-08	52.4
gi|547|	131141	129576	-	AF232689.2_gene67_CDS	Rat_CMV	pR82. /gene=R82 /protein_id=AAF99170.1	24.79	363	236	15	18	363	32	374	2e-07	48.9
gi|547|	131141	129576	-	NC_001347.3_gene66_CDS	Human_CMV_AD169	UL82. /gene=(noname66) /protein_id=NP_040017.1	21.3	385	239	11	9	361	31	383	7e-07	47.4
gi|547|	131141	129576	-	AF232689.2_gene68_CDS	Rat_CMV	pR83. /gene=R83 /protein_id=AAF99171.1	20.88	297	216	6	30	321	41	323	2e-06	46.2
gi|547|	131141	129576	-	NC_001347.3_gene67_CDS	Human_CMV_AD169	UL83. /gene=(noname67) /protein_id=NP_040018.1	21.52	381	246	15	20	380	33	380	2e-06	45.8
gi|547|	131141	129576	-	NC_003521.1_gene63_CDS	Chimp_CMV	pp71 upper matrix phosphoprotein UL82. /gene=(noname63) /protein_id=NP_612715.1	21.61	361	224	13	30	361	50	380	2e-06	45.8
gi|547|	131141	129576	-	NC_006150.1_gene96_CDS	Macaque_CMV	rh112. /gene=(noname96) /protein_id=YP_068205.1	20.24	336	234	9	38	360	49	363	5e-06	44.7
gi|547|	131141	129576	-	NC_004065.1_gene66_CDS	Mouse_CMV	Early nuclear nonstructural protein. /gene=(noname66) /protein_id=YP_214086.1	26.96	115	81	2	245	358	250	362	1e-05	43.1
gi|547|	131141	129576	-	NC_003521.1_gene64_CDS	Chimp_CMV	pp65 lower matrix phosphoprotein UL83. /gene=(noname64) /protein_id=NP_612716.1	23.77	122	86	3	242	361	251	367	1e-05	43.1
gi|547|	131141	129576	-	NC_004065.1_gene64_CDS	Mouse_CMV	Upper matrix phosphoprotein. /gene=(noname64) /protein_id=YP_214084.1	24.06	374	208	16	11	343	26	364	7e-05	40.8
gi|547|	131141	129576	-	AF232689.2_gene69_CDS	Rat_CMV	pR84. /gene=R84 /protein_id=AAF99172.1	27.19	114	69	3	262	374	321	421	9e-05	40.4
gi|547|	131141	129576	-	NC_006150.1_gene95_CDS	Macaque_CMV	rh111. /gene=(noname95) /protein_id=YP_068204.1	20.29	138	108	2	212	348	217	353	0.041	31.6
gi|547|	131141	129576	-	NC_002794.1_gene91_CDS	Tupaia_HV	T84. /gene=(noname91) /protein_id=NP_116433.1	26.27	118	82	3	229	342	296	412	0.053	31.2
gi|548|	129016	128738	-	AF232689.2_gene48_CDS	Rat_CMV	pR56. /gene=R56 /protein_id=AAC56431.1	29.76	84	45	1	9	92	414	483	0.012	29.6
gi|548|	129016	128738	-	NC_001347.3_gene76_CDS2	Human_CMV_AD169	UL99. /gene=(noname76) /protein_id=NP_040034.1	35.19	54	28	2	2	51	16	66	0.026	28.5
gi|552|	126812	126291	-	NC_002794.1_gene88_CDS1	Tupaia_HV	T78.1. /gene=(noname88) /protein_id=NP_116429.1	32.53	166	106	2	11	173	21	183	2e-11	60.5
gi|552|	126812	126291	-	AF232689.2_gene82_CDS	Rat_CMV	pr95.1. /gene=r95.1 /protein_id=AAF99185.1	40.74	54	24	2	114	161	49	100	0.003	33.5
gi|552|	126812	126291	-	NC_002794.1_gene72_CDS3	Tupaia_HV	T56. /gene=(noname72) /protein_id=NP_116410.1	42.55	47	25	1	62	106	427	473	0.083	28.5
gi|553|	127111	126164	-	AF232689.2_gene65_CDS	Rat_CMV	pR79. /gene=R79 /protein_id=AAF99168.1	53.3	227	106	0	59	285	21	247	3e-67	246
gi|553|	127111	126164	-	NC_004065.1_gene62_CDS	Mouse_CMV	hypothetical protein. /gene=(noname62) /protein_id=YP_214082.1	49.78	227	114	0	59	285	6	232	9e-65	238
gi|553|	127111	126164	-	NC_002794.1_gene88_CDS2	Tupaia_HV	T79. /gene=(noname88) /protein_id=NP_116430.1	49.78	227	114	0	59	285	11	237	8e-64	235
gi|553|	127111	126164	-	NC_001347.3_gene64_CDS	Human_CMV_AD169	UL79. /gene=(noname64) /protein_id=NP_040013.1	52.07	217	103	1	70	285	25	241	8e-64	235
gi|553|	127111	126164	-	NC_003521.1_gene61_CDS	Chimp_CMV	UL79. /gene=(noname61) /protein_id=NP_612712.1	52.75	218	101	2	70	285	37	254	2e-63	234
gi|553|	127111	126164	-	NC_006150.1_gene92_CDS	Macaque_CMV	rh108. /gene=(noname92) /protein_id=YP_068201.1	51.39	216	105	0	70	285	21	236	7e-63	232
gi|554|	125798	125337	-	NC_002794.1_gene120_CDS	Tupaia_HV	t121.2. /gene=(noname120) /protein_id=NP_116474.1	36.36	77	21	5	67	143	74	122	0.053	28.9
gi|562|	121766	119595	-	NC_002794.1_gene85_CDS	Tupaia_HV	Y75. /gene=(noname85) /protein_id=NP_116425.1	32.99	679	432	8	35	703	45	710	1e-99	356
gi|562|	121766	119595	-	NC_003521.1_gene58_CDS	Chimp_CMV	envelope glycoprotein UL75. /gene=(noname58) /protein_id=NP_612708.1	29.48	692	443	17	39	702	72	746	9e-78	283
gi|562|	121766	119595	-	NC_001347.3_gene61_CDS	Human_CMV_AD169	UL75. /gene=(noname61) /protein_id=NP_040009.1	29.14	700	441	20	31	702	50	722	5e-76	277
gi|562|	121766	119595	-	NC_006150.1_gene89_CDS	Macaque_CMV	rh104. /gene=(noname89) /protein_id=YP_068197.1	28.21	677	443	21	45	703	49	700	1e-74	273
gi|562|	121766	119595	-	NC_004065.1_gene59_CDS	Mouse_CMV	Glycoprotein H. /gene=(noname59) /protein_id=YP_214078.1	25.95	686	459	15	42	703	43	703	2e-65	242
gi|562|	121766	119595	-	AF232689.2_gene61_CDS	Rat_CMV	pR75. /gene=R75 /protein_id=AAF99165.1	26.96	716	438	14	29	698	32	708	2e-64	239
gi|564|	119347	119153	-	NC_003521.1_gene79_CDS4	Chimp_CMV	UL117. /gene=(noname79) /protein_id=NP_612741.1	31.11	45	31	0	3	47	65	109	0.033	28.1
gi|565|	119143	118031	-	NC_002794.1_gene84_CDS	Tupaia_HV	T74. /gene=(noname84) /protein_id=NP_116424.1	30.3	231	132	7	40	261	113	323	9e-22	96.3
gi|565|	119143	118031	-	NC_003521.1_gene57_CDS	Chimp_CMV	glycoprotein UL74. /gene=(noname57) /protein_id=NP_612707.1	31.28	211	128	8	33	231	94	299	3e-19	87.8
gi|565|	119143	118031	-	NC_001347.3_gene60_CDS	Human_CMV_AD169	UL74. /gene=(noname60) /protein_id=NP_040008.1	24.47	331	225	13	31	342	79	403	1e-15	76.3
gi|565|	119143	118031	-	NC_006150.1_gene88_CDS	Macaque_CMV	rh103. /gene=(noname88) /protein_id=YP_068196.1	26.15	218	137	10	28	235	44	247	3e-13	67.8
gi|565|	119143	118031	-	NC_004065.1_gene58_CDS	Mouse_CMV	Putative glycoprotein. /gene=(noname58) /protein_id=YP_214077.1	24.72	271	159	12	37	273	97	356	3e-08	51.2
gi|565|	119143	118031	-	AF232689.2_gene60_CDS	Rat_CMV	pr74. /gene=r74 /protein_id=AAF99164.1	23.89	293	190	10	38	303	100	386	6e-08	50.4
gi|566|	117601	116528	-	NC_003521.1_gene55_CDS	Chimp_CMV	deoxyuridine triphosphatase UL72. /gene=(noname55) /protein_id=NP_612705.1	38.14	215	131	2	122	336	85	297	8e-36	142
gi|566|	117601	116528	-	NC_006150.1_gene86_CDS	Macaque_CMV	rh101. /gene=(noname86) /protein_id=YP_068194.1	34.42	215	139	2	122	336	87	299	3e-34	137
gi|566|	117601	116528	-	NC_001347.3_gene58_CDS	Human_CMV_AD169	UL72. /gene=(noname58) /protein_id=NP_040006.1	36.04	222	137	3	118	336	90	309	1e-33	135
gi|566|	117601	116528	-	NC_002794.1_gene82_CDS	Tupaia_HV	T72. /gene=(noname82) /protein_id=NP_116422.1	27.59	319	194	9	26	335	8	298	2e-30	124
gi|566|	117601	116528	-	NC_004065.1_gene56_CDS	Mouse_CMV	hypothetical protein. /gene=(noname56) /protein_id=YP_214075.1	27.91	301	189	10	41	336	73	350	6e-23	100
gi|566|	117601	116528	-	AF232689.2_gene58_CDS	Rat_CMV	pR72. /gene=R72 /protein_id=AAF99162.1	26.24	282	187	8	58	336	42	305	1e-16	79
gi|570|	115590	112387	-	NC_004065.1_gene54_CDS	Mouse_CMV	hypothetical protein. /gene=(noname54) /protein_id=YP_214073.1	40.39	1077	503	19	1	1057	1	958	0	732
gi|570|	115590	112387	-	NC_003521.1_gene53_CDS	Chimp_CMV	DNA helicase-primase complex protein UL70. /gene=(noname53) /protein_id=NP_612703.1	42.05	880	437	14	1	843	1	844	1e-177	615
gi|570|	115590	112387	-	NC_003521.1_gene53_CDS	Chimp_CMV	DNA helicase-primase complex protein UL70. /gene=(noname53) /protein_id=NP_612703.1	43.07	137	65	2	922	1057	852	976	2e-25	110
gi|570|	115590	112387	-	NC_001347.3_gene56_CDS	Human_CMV_AD169	UL70. /gene=(noname56) /protein_id=NP_783788.1	43.01	858	422	16	1	843	1	806	2e-177	614
gi|570|	115590	112387	-	NC_001347.3_gene56_CDS	Human_CMV_AD169	UL70. /gene=(noname56) /protein_id=NP_783788.1	52.5	120	55	2	940	1057	814	933	1e-28	120
gi|570|	115590	112387	-	NC_006150.1_gene83_CDS2	Macaque_CMV	rh100. /gene=(noname83) /protein_id=YP_068193.1	39.82	874	432	14	1	861	39	831	1e-170	592
gi|570|	115590	112387	-	NC_006150.1_gene83_CDS2	Macaque_CMV	rh100. /gene=(noname83) /protein_id=YP_068193.1	49.15	118	59	1	941	1057	826	943	1e-27	117
gi|570|	115590	112387	-	NC_002794.1_gene80_CDS3	Tupaia_HV	T70. /gene=(noname80) /protein_id=NP_116420.1	47.47	613	269	7	1	580	1	593	1e-146	512
gi|570|	115590	112387	-	NC_002794.1_gene80_CDS3	Tupaia_HV	T70. /gene=(noname80) /protein_id=NP_116420.1	39.75	239	125	7	640	865	597	829	9e-36	144
gi|570|	115590	112387	-	NC_002794.1_gene80_CDS3	Tupaia_HV	T70. /gene=(noname80) /protein_id=NP_116420.1	49.14	116	59	0	942	1057	836	951	1e-30	127
gi|570|	115590	112387	-	AF232689.2_gene52_CDS	Rat_CMV	pR70. /gene=R70 /protein_id=AAF99156.1	44.9	588	293	11	1	580	1	565	2e-132	465
gi|570|	115590	112387	-	AF232689.2_gene52_CDS	Rat_CMV	pR70. /gene=R70 /protein_id=AAF99156.1	32.95	431	212	13	641	1057	563	930	3e-49	189
gi|571|	111335	110832	-	NC_002794.1_gene67_CDS	Tupaia_HV	T48. /gene=(noname67) /protein_id=NP_116401.1	38.3	47	25	2	25	67	258	304	0.079	28.5
gi|574|	111678	108547	-	NC_002794.1_gene80_CDS1	Tupaia_HV	T69. /gene=(noname80) /protein_id=NP_116418.1	42.2	282	145	4	365	642	241	508	3e-53	202
gi|574|	111678	108547	-	NC_004065.1_gene52_CDS	Mouse_CMV	Similar to HCMV transactivator. /gene=(noname52) /protein_id=YP_214071.1	30.55	491	291	13	357	818	163	632	2e-46	180
gi|574|	111678	108547	-	NC_006150.1_gene83_CDS1	Macaque_CMV	rh97. /gene=(noname83) /protein_id=YP_068190.1	40.07	282	154	6	356	636	251	518	2e-46	180
gi|574|	111678	108547	-	NC_003521.1_gene52_CDS	Chimp_CMV	UL69. /gene=(noname52) /protein_id=NP_612702.1	37.8	291	167	4	346	636	267	543	3e-46	179
gi|574|	111678	108547	-	AF232689.2_gene51_CDS	Rat_CMV	pR69. /gene=R69 /protein_id=AAF99155.1	29.11	553	271	15	352	795	195	735	4e-46	178
gi|574|	111678	108547	-	NC_001347.3_gene55_CDS	Human_CMV_AD169	UL69. /gene=(noname55) /protein_id=NP_040003.1	37.11	291	169	4	346	636	245	521	2e-45	176
gi|574|	111678	108547	-	AF232689.2_gene82_CDS	Rat_CMV	pr95.1. /gene=r95.1 /protein_id=AAF99185.1	28	75	53	1	678	752	391	464	0.087	31.6
gi|574|	111678	108547	-	AF232689.2_gene7_CDS	Rat_CMV	pr5. /gene=r5 /protein_id=AAF99116.1	31.4	86	55	2	726	810	398	480	0.087	31.6
gi|574|	111678	108547	-	NC_004065.1_gene96_CDS	Mouse_CMV	hypothetical protein. /gene=(noname96) /protein_id=YP_214122.1	29.17	168	75	7	665	797	326	484	0.087	31.6
gi|577|	107631	107413	-	NC_002794.1_gene5_CDS	Tupaia_HV	T5. /gene=(noname5) /protein_id=NP_116334.1	44.19	43	20	2	21	60	548	589	0.025	28.5
gi|582|	105258	104872	-	AF232689.2_gene11_CDS	Rat_CMV	pr23.1. /gene=r23.1 /protein_id=AAF99120.1	41.27	63	34	2	64	124	170	231	0.005	32
gi|589|	102919	99236	-	NC_002794.1_gene73_CDS	Tupaia_HV	T57. /gene=(noname73) /protein_id=NP_116411.1	50.33	1204	548	10	3	1199	2	1162	0	1140
gi|589|	102919	99236	-	NC_006150.1_gene79_CDS	Macaque_CMV	rh92. /gene=(noname79) /protein_id=YP_068185.1	48	1198	543	11	1	1194	1	1122	0	1118
gi|589|	102919	99236	-	NC_003521.1_gene51_CDS	Chimp_CMV	single-stranded DNA-binding protein UL57. /gene=(noname51) /protein_id=NP_612701.1	48.88	1209	565	11	1	1206	1	1159	0	1115
gi|589|	102919	99236	-	NC_001347.3_gene54_CDS	Human_CMV_AD169	UL57. /gene=(noname54) /protein_id=NP_039991.1	48.35	1212	559	12	1	1194	1	1163	0	1093
gi|589|	102919	99236	-	AF232689.2_gene49_CDS	Rat_CMV	pR57. /gene=R57 /protein_id=AAC56430.1	43.29	1192	631	11	1	1161	1	1178	0	930
gi|590|	99085	96818	-	NC_002794.1_gene72_CDS3	Tupaia_HV	T56. /gene=(noname72) /protein_id=NP_116410.1	53.32	782	335	6	1	755	1	779	0	814
gi|590|	99085	96818	-	NC_004065.1_gene49_CDS2	Mouse_CMV	HSV ICP18.5 homolog. /gene=(noname49) /protein_id=YP_214068.1	50.31	801	344	9	1	754	3	796	0	767
gi|590|	99085	96818	-	NC_006150.1_gene78_CDS	Macaque_CMV	rh91. /gene=(noname78) /protein_id=YP_068184.1	49.87	778	355	6	1	754	1	767	0	761
gi|590|	99085	96818	-	NC_003521.1_gene50_CDS2	Chimp_CMV	DNA packaging protein UL56. /gene=(noname50) /protein_id=NP_612700.1	50.07	751	318	4	1	695	1	750	0	748
gi|590|	99085	96818	-	NC_001347.3_gene53_CDS2	Human_CMV_AD169	UL56. /gene=(noname53) /protein_id=NP_039990.1	47.18	850	350	10	1	754	3	849	0	746
gi|590|	99085	96818	-	AF232689.2_gene48_CDS	Rat_CMV	pR56. /gene=R56 /protein_id=AAC56431.1	52.1	428	197	2	1	428	1	420	3e-126	444
gi|590|	99085	96818	-	AF232689.2_gene48_CDS	Rat_CMV	pR56. /gene=R56 /protein_id=AAC56431.1	48.52	338	153	5	434	751	538	874	6e-87	313
gi|593|	96921	94216	-	NC_002794.1_gene72_CDS2	Tupaia_HV	T55. /gene=(noname72) /protein_id=NP_116409.1	49.77	852	403	10	56	893	94	934	0	794
gi|593|	96921	94216	-	NC_001347.3_gene53_CDS1	Human_CMV_AD169	UL55. /gene=(noname53) /protein_id=NP_039989.1	44.68	837	423	9	79	898	89	902	0	687
gi|593|	96921	94216	-	NC_006150.1_gene76_CDS	Macaque_CMV	rh89. /gene=(noname76) /protein_id=YP_068182.1	44.06	833	412	9	79	899	4	794	0	678
gi|593|	96921	94216	-	NC_004065.1_gene49_CDS1	Mouse_CMV	Glycoprotein B. /gene=(noname49) /protein_id=YP_214067.1	44.69	857	421	10	70	897	100	932	0	674
gi|593|	96921	94216	-	NC_003521.1_gene50_CDS1	Chimp_CMV	envelope glycoprotein UL55. /gene=(noname50) /protein_id=NP_612699.1	42.63	889	444	13	50	899	60	921	0	667
gi|593|	96921	94216	-	AF232689.2_gene47_CDS	Rat_CMV	pR55. /gene=R55 /protein_id=AAC56432.1	44.28	831	427	11	79	897	104	910	0	647
gi|596|	94174	90821	-	NC_006150.1_gene74_CDS	Macaque_CMV	rh87. /gene=(noname74) /protein_id=YP_068180.1	50	1088	486	11	5	1089	1	1033	0	1058
gi|596|	94174	90821	-	AF232689.2_gene46_CDS	Rat_CMV	pR54. /gene=R54 /protein_id=AAF99153.1	49.82	1116	494	15	1	1081	1	1085	0	1005
gi|596|	94174	90821	-	NC_001347.3_gene52_CDS	Human_CMV_AD169	UL54. /gene=(noname52) /protein_id=NP_039988.1	45.23	1247	514	19	5	1089	1	1240	0	1001
gi|596|	94174	90821	-	NC_002794.1_gene72_CDS1	Tupaia_HV	T54. /gene=(noname72) /protein_id=NP_116408.1	50.36	689	281	12	1	672	1	645	0	641
gi|596|	94174	90821	-	NC_002794.1_gene72_CDS1	Tupaia_HV	T54. /gene=(noname72) /protein_id=NP_116408.1	52.64	435	203	1	667	1098	726	1160	4e-132	464
gi|596|	94174	90821	-	NC_003521.1_gene49_CDS	Chimp_CMV	DNA polymerase catalytic subunit UL54. /gene=(noname49) /protein_id=NP_612698.1	46.64	596	262	10	33	578	94	683	2e-150	525
gi|596|	94174	90821	-	NC_003521.1_gene49_CDS	Chimp_CMV	DNA polymerase catalytic subunit UL54. /gene=(noname49) /protein_id=NP_612698.1	55.86	290	126	2	802	1089	1066	1355	1e-90	326
gi|596|	94174	90821	-	NC_003521.1_gene49_CDS	Chimp_CMV	DNA polymerase catalytic subunit UL54. /gene=(noname49) /protein_id=NP_612698.1	55.23	172	77	0	628	799	804	975	4e-51	195
gi|597|	90807	90466	-	NC_006150.1_gene73_CDS	Macaque_CMV	rh86. /gene=(noname73) /protein_id=YP_068179.1	38.75	80	48	1	34	113	1	79	8e-06	40.8
gi|602|	87850	87551	-	NC_006150.1_gene70_CDS	Macaque_CMV	rh82. /gene=(noname70) /protein_id=YP_068175.1	55	100	41	2	3	99	9	107	3e-27	111
gi|602|	87850	87551	-	NC_001347.3_gene50_CDS	Human_CMV_AD169	UL51. /gene=(noname50) /protein_id=NP_039985.1	58.82	85	34	1	15	99	69	152	3e-26	108
gi|602|	87850	87551	-	NC_003521.1_gene47_CDS	Chimp_CMV	DNA packaging protein UL51. /gene=(noname47) /protein_id=NP_612695.1	56.67	90	38	1	10	99	67	155	5e-26	107
gi|602|	87850	87551	-	NC_004065.1_gene47_CDS	Mouse_CMV	hypothetical protein. /gene=(noname47) /protein_id=YP_214064.1	62.67	75	27	1	24	98	157	230	7e-25	103
gi|602|	87850	87551	-	AF232689.2_gene43_CDS	Rat_CMV	pR51. /gene=R51 /protein_id=AAF99150.1	61.04	77	29	1	22	98	50	125	1e-23	99.8
gi|602|	87850	87551	-	NC_002794.1_gene70_CDS	Tupaia_HV	T51. /gene=(noname70) /protein_id=NP_116405.1	61.25	80	30	1	18	97	41	119	3e-23	98.2
gi|603|	87426	86362	-	NC_002794.1_gene69_CDS2	Tupaia_HV	T50. /gene=(noname69) /protein_id=NP_116404.1	56.55	168	72	1	1	168	3	169	2e-52	198
gi|603|	87426	86362	-	NC_003521.1_gene46_CDS3	Chimp_CMV	membrane-associated protein UL50. /gene=(noname46) /protein_id=NP_612694.1	51.83	191	90	2	2	191	3	192	2e-52	198
gi|603|	87426	86362	-	NC_001347.3_gene49_CDS3	Human_CMV_AD169	UL50. /gene=(noname49) /protein_id=NP_039984.1	52.22	180	84	2	2	180	3	181	9e-51	192
gi|603|	87426	86362	-	NC_004065.1_gene46_CDS2	Mouse_CMV	hypothetical protein. /gene=(noname46) /protein_id=YP_214063.1	43.55	186	98	3	2	181	3	187	7e-43	166
gi|603|	87426	86362	-	AF232689.2_gene42_CDS	Rat_CMV	pR50. /gene=R50 /protein_id=AAF99149.1	41.79	201	114	2	2	200	3	202	2e-40	158
gi|605|	86386	84746	-	NC_002794.1_gene69_CDS1	Tupaia_HV	T49. /gene=(noname69) /protein_id=NP_116403.1	46.21	580	260	7	1	538	1	570	2e-142	498
gi|605|	86386	84746	-	NC_003521.1_gene46_CDS2	Chimp_CMV	UL49. /gene=(noname46) /protein_id=NP_612693.1	39.23	548	290	9	7	537	18	539	2e-113	401
gi|605|	86386	84746	-	NC_006150.1_gene69_CDS	Macaque_CMV	rh80. /gene=(noname69) /protein_id=YP_068174.1	41.21	529	252	9	12	537	12	484	9e-112	395
gi|605|	86386	84746	-	NC_001347.3_gene49_CDS2	Human_CMV_AD169	UL49. /gene=(noname49) /protein_id=NP_039983.1	38.96	539	305	7	7	537	19	541	3e-111	394
gi|605|	86386	84746	-	AF232689.2_gene41_CDS	Rat_CMV	pR49. /gene=R49 /protein_id=AAF99148.1	37.87	544	293	7	6	537	5	515	1e-109	389
gi|605|	86386	84746	-	NC_004065.1_gene46_CDS1	Mouse_CMV	hypothetical protein. /gene=(noname46) /protein_id=YP_214062.1	39.81	530	286	7	5	531	4	503	4e-109	387
gi|606|	84667	84506	-	NC_004065.1_gene45_CDS	Mouse_CMV	hypothetical protein. /gene=(noname45) /protein_id=YP_214061.1	47.5	40	21	0	11	50	59	98	1e-05	39.7
gi|606|	84667	84506	-	NC_003521.1_gene46_CDS1	Chimp_CMV	capsid protein UL48A. /gene=(noname46) /protein_id=NP_612692.1	38.46	39	23	1	9	46	45	83	0.001	33.1
gi|606|	84667	84506	-	NC_001347.3_gene49_CDS1	Human_CMV_AD169	UL48A. /gene=(noname49) /protein_id=NP_783787.1	42.11	38	21	1	10	46	37	74	0.002	32.3
gi|620|	77239	76985	-	NC_004065.1_gene50_CDS	Mouse_CMV	hypothetical protein. /gene=(noname50) /protein_id=YP_214069.1	31.37	51	25	1	21	61	101	151	0.025	28.5
gi|621|	76819	76544	-	NC_001347.3_gene66_CDS	Human_CMV_AD169	UL82. /gene=(noname66) /protein_id=NP_040017.1	28.05	82	55	2	10	87	1	82	0.073	26.9
gi|627|	74833	74036	-	NC_004065.1_gene43_CDS	Mouse_CMV	Minor capsid protein. /gene=(noname43) /protein_id=YP_214059.1	46.07	267	137	6	1	264	31	293	3e-57	213
gi|627|	74833	74036	-	NC_006150.1_gene64_CDS	Macaque_CMV	rh75. /gene=(noname64) /protein_id=YP_068169.1	45.38	260	136	4	7	265	36	290	4e-57	213
gi|627|	74833	74036	-	AF232689.2_gene38_CDS	Rat_CMV	pR46. /gene=R46 /protein_id=AAF99145.1	44.03	268	143	6	1	265	31	294	1e-56	211
gi|627|	74833	74036	-	NC_001347.3_gene47_CDS	Human_CMV_AD169	UL46. /gene=(noname47) /protein_id=NP_039980.1	42.69	260	143	4	7	265	36	290	1e-56	211
gi|627|	74833	74036	-	NC_002794.1_gene65_CDS	Tupaia_HV	T46. /gene=(noname65) /protein_id=NP_116399.1	46.12	258	136	3	9	265	61	316	1e-56	211
gi|627|	74833	74036	-	NC_003521.1_gene44_CDS	Chimp_CMV	capsid protein UL46. /gene=(noname44) /protein_id=NP_612689.1	40.23	261	149	5	7	265	37	292	1e-52	197
gi|630|	73933	71144	-	NC_002794.1_gene64_CDS	Tupaia_HV	T45. /gene=(noname64) /protein_id=NP_116398.1	29.23	763	495	20	174	920	297	1030	2e-72	265
gi|630|	73933	71144	-	NC_006150.1_gene61_CDS	Macaque_CMV	rh72. /gene=(noname61) /protein_id=YP_068166.1	25.41	677	462	18	261	923	202	849	2e-41	163
gi|630|	73933	71144	-	NC_003521.1_gene43_CDS	Chimp_CMV	ribonucleotide reductase large subunit UL45. /gene=(noname43) /protein_id=NP_612688.1	25.55	775	496	23	175	919	218	941	4e-41	162
gi|630|	73933	71144	-	NC_001347.3_gene46_CDS	Human_CMV_AD169	UL45. /gene=(noname46) /protein_id=NP_039979.1	26.24	663	413	17	286	923	295	906	1e-40	160
gi|630|	73933	71144	-	NC_004065.1_gene42_CDS1	Mouse_CMV	Homolog of the large subunit of ribonucleotide reductase. /gene=(noname42) /protein_id=YP_214057.2	24.1	581	400	14	376	929	346	912	1e-37	150
gi|630|	73933	71144	-	AF232689.2_gene37_CDS	Rat_CMV	pR45. /gene=R45 /protein_id=AAF99144.1	24.56	566	385	17	391	925	506	1060	4e-28	119
gi|633|	70432	69209	-	NC_002794.1_gene63_CDS2	Tupaia_HV	T44. /gene=(noname63) /protein_id=NP_116397.1	53.2	406	161	8	3	406	4	382	2e-107	380
gi|633|	70432	69209	-	NC_001347.3_gene45_CDS	Human_CMV_AD169	UL44. /gene=(noname45) /protein_id=NP_039978.1	48.29	439	186	7	1	405	1	432	7e-106	375
gi|633|	70432	69209	-	NC_003521.1_gene42_CDS	Chimp_CMV	processivity subunit of DNA polymerase UL44. /gene=(noname42) /protein_id=NP_612687.1	48.84	430	189	6	1	405	1	424	9e-106	375
gi|633|	70432	69209	-	NC_006150.1_gene59_CDS	Macaque_CMV	rh70. /gene=(noname59) /protein_id=YP_068164.1	50.12	409	182	7	1	406	1	390	6e-105	372
gi|633|	70432	69209	-	NC_004065.1_gene41_CDS	Mouse_CMV	DNA binding protein. /gene=(noname41) /protein_id=YP_214056.1	46.72	411	209	4	3	407	5	411	2e-101	361
gi|633|	70432	69209	-	AF232689.2_gene36_CDS	Rat_CMV	pR44. /gene=R44 /protein_id=AAF99143.1	47.23	415	198	9	3	405	14	419	3e-96	343
gi|635|	69221	68208	-	NC_002794.1_gene63_CDS1	Tupaia_HV	t43.4. /gene=(noname63) /protein_id=NP_116396.1	27.86	201	140	4	135	334	122	318	9e-10	56.2
gi|636|	67889	67722	-	NC_002794.1_gene62_CDS2	Tupaia_HV	t43.3. /gene=(noname62) /protein_id=NP_116395.1	39.02	41	25	0	15	55	12	52	8e-06	40
gi|637|	67619	67254	-	AF232689.2_gene33_CDS	Rat_CMV	pr42. /gene=r42 /protein_id=AAF99140.1	33.33	111	56	8	3	106	22	121	0.005	31.6
gi|638|	67056	66817	-	AF232689.2_gene51_CDS	Rat_CMV	pR69. /gene=R69 /protein_id=AAF99155.1	33.33	63	32	3	6	58	785	847	0.001	32.7
gi|649|	62385	61321	-	NC_001347.3_gene40_CDS2	Human_CMV_AD169	UL38. /gene=(noname40) /protein_id=NP_039972.1	34.3	277	164	5	64	340	27	285	5e-39	153
gi|649|	62385	61321	-	NC_003521.1_gene37_CDS2	Chimp_CMV	UL38. /gene=(noname37) /protein_id=NP_612682.1	35.81	215	135	1	64	278	29	240	1e-37	148
gi|649|	62385	61321	-	NC_006150.1_gene55_CDS	Macaque_CMV	rh64. /gene=(noname55) /protein_id=YP_068158.1	33.02	215	141	1	64	278	20	231	7e-35	139
gi|649|	62385	61321	-	NC_002794.1_gene56_CDS1	Tupaia_HV	T38. /gene=(noname56) /protein_id=NP_116387.1	32.93	249	144	6	63	297	37	276	1e-32	132
gi|649|	62385	61321	-	NC_004065.1_gene35_CDS2	Mouse_CMV	hypothetical protein. /gene=(noname35) /protein_id=YP_214050.1	29.49	234	152	5	78	310	46	267	2e-29	121
gi|649|	62385	61321	-	AF232689.2_gene29_CDS	Rat_CMV	pR38. /gene=R38 /protein_id=AAF99136.1	26.29	213	148	3	76	287	30	234	7e-27	113
gi|651|	60964	60047	-	NC_002794.1_gene55_CDS	Tupaia_HV	T37. /gene=(noname55) /protein_id=NP_116386.1	23.79	290	204	8	24	300	70	355	3e-19	87.4
gi|651|	60964	60047	-	NC_004065.1_gene35_CDS1	Mouse_CMV	Glycoprotein present at IE times. /gene=(noname35) /protein_id=YP_214049.1	20.19	312	208	10	8	295	34	328	7e-12	63.2
gi|651|	60964	60047	-	AF232689.2_gene28_CDS	Rat_CMV	pR37. /gene=R37 /protein_id=AAF99135.1	20.68	324	209	12	8	299	6	313	2e-09	55.1
gi|651|	60964	60047	-	NC_001347.3_gene40_CDS1	Human_CMV_AD169	UL37. /gene=(noname40) /protein_id=NP_039971.1	19.57	184	134	5	30	203	198	377	0.0007	36.6
gi|651|	60964	60047	-	NC_003521.1_gene37_CDS1	Chimp_CMV	immediate-early glycoprotein UL37. /gene=(noname37) /protein_id=NP_612681.1	21.05	228	140	11	30	232	186	398	0.001	35.4
gi|651|	60964	60047	-	NC_006150.1_gene53_CDS	Macaque_CMV	rh62. /gene=(noname53) /protein_id=YP_068156.1	22.36	161	106	7	48	196	3	156	0.003	34.7
gi|662|	54626	53073	-	NC_002794.1_gene49_CDS	Tupaia_HV	T32. /gene=(noname49) /protein_id=NP_116381.1	30.22	225	153	3	55	278	52	273	2e-24	105
gi|662|	54626	53073	-	NC_001347.3_gene35_CDS	Human_CMV_AD169	UL32. /gene=(noname35) /protein_id=NP_039966.1	22.37	228	164	7	7	226	6	228	2e-06	45.8
gi|662|	54626	53073	-	NC_003521.1_gene32_CDS	Chimp_CMV	pp150 tegument protein UL32. /gene=(noname32) /protein_id=NP_612676.1	21.91	283	206	8	7	280	6	282	2e-05	42.7
gi|662|	54626	53073	-	NC_006150.1_gene48_CDS	Macaque_CMV	rh55. /gene=(noname48) /protein_id=YP_068149.1	19.5	282	209	8	7	280	6	277	0.003	35.4
gi|671|	51060	49363	-	NC_002794.1_gene47_CDS	Tupaia_HV	T30. /gene=(noname47) /protein_id=NP_116379.1	49.16	179	91	0	34	212	86	264	1e-49	189
gi|671|	51060	49363	-	NC_002794.1_gene47_CDS	Tupaia_HV	T30. /gene=(noname47) /protein_id=NP_116379.1	37.19	242	137	4	290	523	272	506	7e-37	147
gi|671|	51060	49363	-	NC_002794.1_gene39_CDS	Tupaia_HV	T27. /gene=(noname39) /protein_id=NP_116370.1	20.33	364	212	12	38	386	95	395	0.001	36.6
gi|671|	51060	49363	-	NC_001347.3_gene30_CDS	Human_CMV_AD169	UL27. /gene=(noname30) /protein_id=NP_039961.1	22.03	118	90	2	26	143	105	220	0.003	35.4
gi|671|	51060	49363	-	NC_006150.1_gene39_CDS2	Macaque_CMV	rh46. /gene=(noname39) /protein_id=YP_068140.1	23.97	121	84	3	26	143	86	201	0.004	35
gi|671|	51060	49363	-	AF232689.2_gene18_CDS	Rat_CMV	pR27. /gene=R27 /protein_id=AAF99127.1	28.09	89	61	2	296	381	260	348	0.076	30.8
gi|675|	48114	47842	-	NC_002794.1_gene38_CDS	Tupaia_HV	T26. /gene=(noname38) /protein_id=NP_116369.1	32.14	56	35	2	37	90	61	115	0.001	33.1
gi|676|	48034	47579	-	AF232689.2_gene27_CDS	Rat_CMV	pR36. /gene=R36 /protein_id=AAF99134.1	40.62	32	19	0	71	102	103	134	0.023	30
gi|676|	48034	47579	-	NC_003521.1_gene29_CDS	Chimp_CMV	UL29. /gene=(noname29) /protein_id=NP_612673.1	38.71	31	19	0	70	100	125	155	0.023	30
gi|676|	48034	47579	-	NC_002794.1_gene43_CDS2	Tupaia_HV	T29. /gene=(noname43) /protein_id=NP_116375.1	37.5	32	20	0	70	101	161	192	0.03	29.6
gi|676|	48034	47579	-	NC_003521.1_gene36_CDS	Chimp_CMV	viral cell death suppressor UL36. /gene=(noname36) /protein_id=NP_612680.1	40.74	27	16	0	71	97	101	127	0.067	28.5
gi|676|	48034	47579	-	NC_001347.3_gene39_CDS	Human_CMV_AD169	UL36. /gene=(noname39) /protein_id=NP_039970.1	37.14	35	19	1	71	105	101	132	0.088	28.1
gi|676|	48034	47579	-	NC_001347.3_gene32_CDS	Human_CMV_AD169	UL29. /gene=(noname32) /protein_id=NP_039963.1	35.48	31	20	0	70	100	134	164	0.088	28.1
gi|677|	46882	46211	-	NC_002794.1_gene43_CDS2	Tupaia_HV	T29. /gene=(noname43) /protein_id=NP_116375.1	29.46	224	147	4	3	218	70	290	2e-25	107
gi|677|	46882	46211	-	NC_001347.3_gene32_CDS	Human_CMV_AD169	UL29. /gene=(noname32) /protein_id=NP_039963.1	30.17	232	144	5	3	221	43	269	1e-21	95.1
gi|677|	46882	46211	-	NC_003521.1_gene29_CDS	Chimp_CMV	UL29. /gene=(noname29) /protein_id=NP_612673.1	30.17	232	145	4	3	221	34	261	2e-21	94.4
gi|677|	46882	46211	-	NC_006150.1_gene44_CDS1	Macaque_CMV	rh50. /gene=(noname44) /protein_id=YP_068144.1	28.16	206	136	3	3	198	19	222	5e-18	82.8
gi|677|	46882	46211	-	NC_006150.1_gene37_CDS	Macaque_CMV	rh42. /gene=(noname37) /protein_id=YP_068136.1	23.35	227	136	7	1	215	6	206	9e-05	38.9
gi|677|	46882	46211	-	NC_003521.1_gene36_CDS	Chimp_CMV	viral cell death suppressor UL36. /gene=(noname36) /protein_id=NP_612680.1	26.26	99	69	3	36	131	38	135	0.0003	37
gi|677|	46882	46211	-	NC_003521.1_gene24_CDS	Chimp_CMV	tegument protein UL24. /gene=(noname24) /protein_id=NP_612668.1	22.41	116	79	3	24	131	20	132	0.0004	36.6
gi|677|	46882	46211	-	NC_001347.3_gene27_CDS	Human_CMV_AD169	UL24. /gene=(noname27) /protein_id=NP_783778.1	21.7	106	72	3	34	131	30	132	0.001	35
gi|677|	46882	46211	-	AF232689.2_gene14_CDS	Rat_CMV	pr25.1. /gene=r25.1 /protein_id=AAF99123.1	23.77	122	71	2	10	124	165	271	0.003	33.9
gi|677|	46882	46211	-	NC_001347.3_gene118_CDS	Human_CMV_AD169	US22. /gene=(noname118) /protein_id=NP_783806.1	37.84	37	23	0	89	125	137	173	0.003	33.9
gi|677|	46882	46211	-	NC_003521.1_gene131_CDS	Chimp_CMV	tegument protein US22. /gene=(noname131) /protein_id=NP_612795.1	37.84	37	23	0	89	125	137	173	0.004	33.5
gi|677|	46882	46211	-	AF232689.2_gene27_CDS	Rat_CMV	pR36. /gene=R36 /protein_id=AAF99134.1	26.47	102	63	4	34	128	38	134	0.014	31.6
gi|677|	46882	46211	-	NC_004065.1_gene113_CDS	Mouse_CMV	US22 family homolog. /gene=(noname113) /protein_id=YP_214139.1	30.23	43	30	0	89	131	256	298	0.024	30.8
gi|677|	46882	46211	-	NC_001347.3_gene39_CDS	Human_CMV_AD169	UL36. /gene=(noname39) /protein_id=NP_039970.1	23.71	97	70	3	38	131	40	135	0.024	30.8
gi|677|	46882	46211	-	NC_002794.1_gene5_CDS	Tupaia_HV	T5. /gene=(noname5) /protein_id=NP_116334.1	30.23	43	30	0	89	131	198	240	0.054	29.6
gi|677|	46882	46211	-	NC_006150.1_gene41_CDS	Macaque_CMV	rh47. /gene=(noname41) /protein_id=YP_068141.1	38.71	31	19	0	177	207	50	80	0.093	28.9
gi|677|	46882	46211	-	NC_003521.1_gene28_CDS	Chimp_CMV	UL28. /gene=(noname28) /protein_id=NP_612672.1	40	30	18	0	177	206	50	79	0.093	28.9
gi|679|	46099	44912	-	NC_003521.1_gene28_CDS	Chimp_CMV	UL28. /gene=(noname28) /protein_id=NP_612672.1	34.94	312	197	3	62	370	1	309	2e-51	195
gi|679|	46099	44912	-	NC_001347.3_gene31_CDS	Human_CMV_AD169	UL28. /gene=(noname31) /protein_id=NP_783779.1	34.64	306	194	3	62	364	1	303	8e-51	192
gi|679|	46099	44912	-	NC_006150.1_gene41_CDS	Macaque_CMV	rh47. /gene=(noname41) /protein_id=YP_068141.1	34.08	311	203	2	62	371	1	310	1e-50	192
gi|679|	46099	44912	-	NC_002794.1_gene43_CDS1	Tupaia_HV	t28.2. /gene=(noname43) /protein_id=NP_116374.1	36.22	185	115	2	198	381	1	183	1e-28	119
gi|679|	46099	44912	-	NC_001347.3_gene27_CDS	Human_CMV_AD169	UL24. /gene=(noname27) /protein_id=NP_783778.1	28.57	210	131	8	108	311	18	214	9e-09	53.1
gi|679|	46099	44912	-	NC_002794.1_gene41_CDS	Tupaia_HV	T28. /gene=(noname41) /protein_id=NP_116372.1	21.07	261	191	9	108	358	24	279	4e-07	47.8
gi|679|	46099	44912	-	NC_004065.1_gene28_CDS	Mouse_CMV	hypothetical protein. /gene=(noname28) /protein_id=YP_214041.1	23.3	279	183	11	79	344	103	363	6e-06	43.9
gi|679|	46099	44912	-	NC_001347.3_gene32_CDS	Human_CMV_AD169	UL29. /gene=(noname32) /protein_id=NP_039963.1	24.62	130	92	2	111	238	225	350	3e-05	41.6
gi|679|	46099	44912	-	NC_006150.1_gene44_CDS1	Macaque_CMV	rh50. /gene=(noname44) /protein_id=YP_068144.1	32.76	58	29	1	4	61	289	336	0.0002	38.9
gi|679|	46099	44912	-	NC_006150.1_gene44_CDS1	Macaque_CMV	rh50. /gene=(noname44) /protein_id=YP_068144.1	21.94	155	100	4	103	251	33	172	0.01	33.1
gi|679|	46099	44912	-	AF232689.2_gene12_CDS	Rat_CMV	pR24. /gene=R24 /protein_id=AAF99121.1	24.58	118	80	4	103	217	50	161	0.005	34.3
gi|679|	46099	44912	-	NC_003521.1_gene24_CDS	Chimp_CMV	tegument protein UL24. /gene=(noname24) /protein_id=NP_612668.1	23.48	115	82	4	108	218	18	130	0.005	34.3
gi|679|	46099	44912	-	NC_002794.1_gene43_CDS2	Tupaia_HV	T29. /gene=(noname43) /protein_id=NP_116375.1	23.14	121	74	3	102	212	240	351	0.006	33.9
gi|679|	46099	44912	-	NC_002794.1_gene43_CDS2	Tupaia_HV	T29. /gene=(noname43) /protein_id=NP_116375.1	41.67	60	24	2	4	63	340	388	0.006	33.9
gi|679|	46099	44912	-	NC_003521.1_gene29_CDS	Chimp_CMV	UL29. /gene=(noname29) /protein_id=NP_612673.1	21.88	128	98	2	111	238	217	342	0.01	33.1
gi|679|	46099	44912	-	NC_003521.1_gene29_CDS	Chimp_CMV	UL29. /gene=(noname29) /protein_id=NP_612673.1	24.82	141	82	4	103	238	48	169	0.03	31.6
gi|679|	46099	44912	-	AF232689.2_gene125_CDS	Rat_CMV	pr128. /gene=r128 /protein_id=AAF99227.1	22.58	62	48	0	160	221	310	371	0.023	32
gi|679|	46099	44912	-	NC_004065.1_gene103_CDS	Mouse_CMV	hypothetical protein. /gene=(noname103) /protein_id=YP_214129.1	25.37	134	86	3	107	227	103	235	0.023	32
gi|679|	46099	44912	-	AF232689.2_gene136_CDS	Rat_CMV	pr143. /gene=r143 /protein_id=AAF99238.1	22.92	192	124	7	176	346	103	291	0.05	30.8
gi|679|	46099	44912	-	NC_006150.1_gene37_CDS	Macaque_CMV	rh42. /gene=(noname37) /protein_id=YP_068136.1	19.93	281	176	10	108	356	23	286	0.05	30.8
gi|679|	46099	44912	-	NC_003521.1_gene36_CDS	Chimp_CMV	viral cell death suppressor UL36. /gene=(noname36) /protein_id=NP_612680.1	25	148	100	5	89	230	4	146	0.05	30.8
gi|681|	44546	43344	-	NC_001347.3_gene31_CDS	Human_CMV_AD169	UL28. /gene=(noname31) /protein_id=NP_783779.1	24.75	303	189	10	23	314	10	284	3e-09	54.7
gi|681|	44546	43344	-	NC_002794.1_gene41_CDS	Tupaia_HV	T28. /gene=(noname41) /protein_id=NP_116372.1	24.44	225	156	8	144	358	94	314	2e-08	52
gi|681|	44546	43344	-	NC_002794.1_gene42_CDS	Tupaia_HV	t28.1. /gene=(noname42) /protein_id=NP_116373.1	24.29	210	146	6	145	348	132	334	2e-06	45.4
gi|681|	44546	43344	-	NC_004065.1_gene28_CDS	Mouse_CMV	hypothetical protein. /gene=(noname28) /protein_id=YP_214041.1	24	225	147	10	144	356	193	405	4e-05	41.2
gi|681|	44546	43344	-	NC_003521.1_gene28_CDS	Chimp_CMV	UL28. /gene=(noname28) /protein_id=NP_612672.1	23.04	204	146	6	116	314	87	284	0.0001	39.7
gi|681|	44546	43344	-	NC_006150.1_gene41_CDS	Macaque_CMV	rh47. /gene=(noname41) /protein_id=YP_068141.1	22.22	198	129	7	129	314	100	284	0.0003	38.1
gi|681|	44546	43344	-	NC_003521.1_gene41_CDS	Chimp_CMV	tegument protein UL43. /gene=(noname41) /protein_id=NP_612686.1	30.86	81	53	2	105	182	140	220	0.006	33.9
gi|681|	44546	43344	-	NC_001347.3_gene44_CDS	Human_CMV_AD169	UL43. /gene=(noname44) /protein_id=NP_783785.1	30.21	96	59	5	94	182	146	240	0.03	31.6
gi|683|	42639	41572	-	NC_002794.1_gene41_CDS	Tupaia_HV	T28. /gene=(noname41) /protein_id=NP_116372.1	41.72	338	187	4	23	352	5	340	1e-72	265
gi|683|	42639	41572	-	NC_004065.1_gene28_CDS	Mouse_CMV	hypothetical protein. /gene=(noname28) /protein_id=YP_214041.1	34.23	298	163	10	41	322	123	403	1e-30	125
gi|683|	42639	41572	-	AF232689.2_gene20_CDS	Rat_CMV	pR28. /gene=R28 /protein_id=AAF99129.1	31.48	324	194	9	18	335	79	380	1e-29	122
gi|683|	42639	41572	-	NC_002794.1_gene43_CDS2	Tupaia_HV	T29. /gene=(noname43) /protein_id=NP_116375.1	26.06	142	83	6	25	162	76	199	0.0002	38.5
gi|683|	42639	41572	-	NC_006150.1_gene41_CDS	Macaque_CMV	rh47. /gene=(noname41) /protein_id=YP_068141.1	20.14	278	162	9	32	283	40	283	0.0002	38.5
gi|683|	42639	41572	-	NC_003521.1_gene29_CDS	Chimp_CMV	UL29. /gene=(noname29) /protein_id=NP_612673.1	22.79	136	83	5	7	136	22	141	0.004	34.3
gi|683|	42639	41572	-	NC_003521.1_gene24_CDS	Chimp_CMV	tegument protein UL24. /gene=(noname24) /protein_id=NP_612668.1	26	100	63	4	43	136	19	113	0.007	33.5
gi|683|	42639	41572	-	NC_001347.3_gene27_CDS	Human_CMV_AD169	UL24. /gene=(noname27) /protein_id=NP_783778.1	27.84	97	65	4	43	136	19	113	0.026	31.6
gi|683|	42639	41572	-	NC_004065.1_gene103_CDS	Mouse_CMV	hypothetical protein. /gene=(noname103) /protein_id=YP_214129.1	30.61	49	33	1	44	91	106	154	0.034	31.2
gi|683|	42639	41572	-	NC_001347.3_gene32_CDS	Human_CMV_AD169	UL29. /gene=(noname32) /protein_id=NP_039963.1	24.58	118	67	6	25	136	49	150	0.099	29.6
gi|687|	41472	39508	-	NC_002794.1_gene39_CDS	Tupaia_HV	T27. /gene=(noname39) /protein_id=NP_116370.1	25.43	578	377	9	1	546	1	556	4e-39	154
gi|687|	41472	39508	-	NC_006150.1_gene39_CDS2	Macaque_CMV	rh46. /gene=(noname39) /protein_id=YP_068140.1	22.22	513	355	12	18	514	24	508	8e-19	87.4
gi|687|	41472	39508	-	NC_003521.1_gene27_CDS	Chimp_CMV	UL27. /gene=(noname27) /protein_id=NP_612671.1	21.29	634	404	13	3	574	29	629	2e-16	79.7
gi|687|	41472	39508	-	NC_004065.1_gene27_CDS	Mouse_CMV	hypothetical protein. /gene=(noname27) /protein_id=YP_214040.1	21.1	346	240	6	2	330	22	351	9e-15	73.9
gi|687|	41472	39508	-	NC_004065.1_gene27_CDS	Mouse_CMV	hypothetical protein. /gene=(noname27) /protein_id=YP_214040.1	40.54	37	22	0	473	509	524	560	0.002	36.2
gi|687|	41472	39508	-	NC_001347.3_gene30_CDS	Human_CMV_AD169	UL27. /gene=(noname30) /protein_id=NP_039961.1	21.31	549	372	15	3	526	28	541	5e-14	71.6
gi|687|	41472	39508	-	AF232689.2_gene18_CDS	Rat_CMV	pR27. /gene=R27 /protein_id=AAF99127.1	22.05	508	320	17	87	533	24	516	1e-12	67
gi|687|	41472	39508	-	NC_002794.1_gene47_CDS	Tupaia_HV	T30. /gene=(noname47) /protein_id=NP_116379.1	21.88	224	140	8	105	314	90	292	2e-05	42.7
gi|688|	39058	38621	-	NC_004065.1_gene26_CDS5	Mouse_CMV	hypothetical protein. /gene=(noname26) /protein_id=YP_214039.1	36.11	72	45	1	2	73	50	120	2e-11	60.1
gi|688|	39058	38621	-	NC_003521.1_gene26_CDS	Chimp_CMV	tegument protein UL26. /gene=(noname26) /protein_id=NP_612670.1	37.14	70	43	1	3	72	58	126	2e-10	56.6
gi|688|	39058	38621	-	NC_001347.3_gene29_CDS	Human_CMV_AD169	UL26. /gene=(noname29) /protein_id=NP_039960.1	40	70	41	1	3	72	58	126	3e-10	56.2
gi|688|	39058	38621	-	NC_002794.1_gene38_CDS	Tupaia_HV	T26. /gene=(noname38) /protein_id=NP_116369.1	30.77	130	79	2	1	119	92	221	1e-09	54.3
gi|688|	39058	38621	-	NC_006150.1_gene39_CDS1	Macaque_CMV	rh44. /gene=(noname39) /protein_id=YP_068138.1	31.37	102	62	2	1	102	87	180	1e-09	53.9
gi|688|	39058	38621	-	AF232689.2_gene17_CDS	Rat_CMV	pR26. /gene=R26 /protein_id=AAF99126.1	33.82	68	44	1	2	69	87	153	5e-07	45.4
gi|693|	36217	35000	-	NC_003521.1_gene24_CDS	Chimp_CMV	tegument protein UL24. /gene=(noname24) /protein_id=NP_612668.1	32.09	268	169	6	132	391	32	294	5e-28	117
gi|693|	36217	35000	-	NC_001347.3_gene27_CDS	Human_CMV_AD169	UL24. /gene=(noname27) /protein_id=NP_783778.1	31.5	273	170	9	129	391	29	294	5e-27	114
gi|693|	36217	35000	-	NC_006150.1_gene37_CDS	Macaque_CMV	rh42. /gene=(noname37) /protein_id=YP_068136.1	29.04	272	177	8	130	391	35	300	1e-21	96.3
gi|693|	36217	35000	-	NC_004065.1_gene24_CDS	Mouse_CMV	US22 family homolog. /gene=(noname24) /protein_id=YP_214033.1	27.65	264	153	12	130	374	56	300	2e-15	75.1
gi|693|	36217	35000	-	AF232689.2_gene12_CDS	Rat_CMV	pR24. /gene=R24 /protein_id=AAF99121.1	25.51	294	182	10	122	390	59	340	7e-13	67
gi|693|	36217	35000	-	NC_004065.1_gene26_CDS2	Mouse_CMV	US22 family homolog. /gene=(noname26) /protein_id=YP_214036.1	23.13	268	176	7	132	391	134	379	2e-10	58.9
gi|693|	36217	35000	-	NC_004065.1_gene26_CDS1	Mouse_CMV	hypothetical protein. /gene=(noname26) /protein_id=YP_214035.1	23.13	268	176	7	132	391	241	486	2e-10	58.9
gi|693|	36217	35000	-	AF232689.2_gene27_CDS	Rat_CMV	pR36. /gene=R36 /protein_id=AAF99134.1	22.36	313	200	12	102	391	13	305	2e-09	55.5
gi|693|	36217	35000	-	AF232689.2_gene14_CDS	Rat_CMV	pr25.1. /gene=r25.1 /protein_id=AAF99123.1	23.1	290	165	7	132	391	35	296	5e-07	47.4
gi|693|	36217	35000	-	NC_004065.1_gene26_CDS4	Mouse_CMV	hypothetical protein. /gene=(noname26) /protein_id=YP_214038.1	25.82	213	138	8	180	387	125	322	3e-06	44.7
gi|693|	36217	35000	-	NC_004065.1_gene26_CDS3	Mouse_CMV	US22 family homolog. /gene=(noname26) /protein_id=YP_214037.1	25.82	213	138	8	180	387	272	469	3e-06	44.7
gi|693|	36217	35000	-	NC_001347.3_gene44_CDS	Human_CMV_AD169	UL43. /gene=(noname44) /protein_id=NP_783785.1	23.38	308	169	11	128	402	143	416	3e-06	44.7
gi|693|	36217	35000	-	AF232689.2_gene34_CDS	Rat_CMV	pR43. /gene=R43 /protein_id=AAF99141.1	25.75	268	166	15	126	377	228	478	5e-06	44.3
gi|693|	36217	35000	-	NC_003521.1_gene41_CDS	Chimp_CMV	tegument protein UL43. /gene=(noname41) /protein_id=NP_612686.1	31.63	98	60	4	128	220	124	219	2e-05	42.4
gi|693|	36217	35000	-	AF232689.2_gene134_CDS	Rat_CMV	pr141. /gene=r141 /protein_id=AAF99236.1	26.89	119	77	4	109	219	24	140	9e-05	40
gi|693|	36217	35000	-	NC_004065.1_gene40_CDS	Mouse_CMV	US22 family homolog. /gene=(noname40) /protein_id=YP_214055.1	29.69	128	75	7	104	220	268	391	0.0004	37.7
gi|693|	36217	35000	-	NC_003521.1_gene36_CDS	Chimp_CMV	viral cell death suppressor UL36. /gene=(noname36) /protein_id=NP_612680.1	27.5	80	51	2	160	239	70	142	0.0004	37.7
gi|693|	36217	35000	-	NC_006150.1_gene168_CDS	Macaque_CMV	rh203. /gene=(noname168) /protein_id=YP_068291.1	24.13	286	174	13	120	374	63	336	0.0006	37.4
gi|693|	36217	35000	-	NC_003521.1_gene26_CDS	Chimp_CMV	tegument protein UL26. /gene=(noname26) /protein_id=NP_612670.1	28.79	132	83	4	258	387	16	138	0.0006	37.4
gi|693|	36217	35000	-	NC_003521.1_gene131_CDS	Chimp_CMV	tegument protein US22. /gene=(noname131) /protein_id=NP_612795.1	24.63	134	88	4	105	226	47	179	0.005	34.3
gi|693|	36217	35000	-	NC_001347.3_gene118_CDS	Human_CMV_AD169	US22. /gene=(noname118) /protein_id=NP_783806.1	24.06	133	86	4	107	226	49	179	0.006	33.9
gi|693|	36217	35000	-	NC_002794.1_gene2_CDS	Tupaia_HV	T2. /gene=(noname2) /protein_id=NP_116331.1	21.52	330	208	11	100	391	20	336	0.023	32
gi|693|	36217	35000	-	NC_006150.1_gene58_CDS2	Macaque_CMV	rh69. /gene=(noname58) /protein_id=YP_068163.1	25	108	73	4	119	219	31	137	0.023	32
gi|693|	36217	35000	-	NC_006150.1_gene52_CDS1	Macaque_CMV	rh60. /gene=(noname52) /protein_id=YP_068154.1	33.33	45	30	0	333	377	178	222	0.03	31.6
gi|693|	36217	35000	-	AF232689.2_gene135_CDS	Rat_CMV	pr142. /gene=r142 /protein_id=AAF99237.1	35.9	39	24	1	190	228	233	270	0.052	30.8
gi|693|	36217	35000	-	NC_004065.1_gene113_CDS	Mouse_CMV	US22 family homolog. /gene=(noname113) /protein_id=YP_214139.1	32	75	43	3	159	226	225	298	0.068	30.4
gi|693|	36217	35000	-	NC_002794.1_gene5_CDS	Tupaia_HV	T5. /gene=(noname5) /protein_id=NP_116334.1	28.85	104	67	4	129	226	138	240	0.088	30
gi|697|	34763	33561	-	NC_002794.1_gene36_CDS	Tupaia_HV	T23. /gene=(noname36) /protein_id=NP_116367.1	35.08	305	187	6	1	295	1	304	2e-41	161
gi|697|	34763	33561	-	NC_006150.1_gene35_CDS	Macaque_CMV	rh40. /gene=(noname35) /protein_id=YP_068134.1	30	270	169	7	27	294	38	289	1e-29	122
gi|697|	34763	33561	-	NC_001347.3_gene26_CDS	Human_CMV_AD169	UL23. /gene=(noname26) /protein_id=NP_783777.1	30.26	271	166	8	27	294	28	278	8e-27	113
gi|697|	34763	33561	-	NC_003521.1_gene23_CDS	Chimp_CMV	tegument protein UL23. /gene=(noname23) /protein_id=NP_612667.1	27.68	271	177	7	27	296	33	285	4e-22	97.4
gi|697|	34763	33561	-	AF232689.2_gene10_CDS	Rat_CMV	pR23. /gene=R23 /protein_id=AAF99119.1	27.23	202	138	4	94	294	64	257	5e-16	77.4
gi|697|	34763	33561	-	NC_004065.1_gene22_CDS	Mouse_CMV	US22 family homolog. /gene=(noname22) /protein_id=YP_214031.1	43.53	85	44	1	1	81	1	85	1e-13	69.3
gi|697|	34763	33561	-	NC_004065.1_gene22_CDS	Mouse_CMV	US22 family homolog. /gene=(noname22) /protein_id=YP_214031.1	23.91	230	164	5	94	320	160	381	8e-13	66.6
gi|697|	34763	33561	-	AF232689.2_gene34_CDS	Rat_CMV	pR43. /gene=R43 /protein_id=AAF99141.1	28.36	268	152	11	29	276	232	479	6e-11	60.5
gi|697|	34763	33561	-	NC_004065.1_gene26_CDS2	Mouse_CMV	US22 family homolog. /gene=(noname26) /protein_id=YP_214036.1	26.09	115	75	4	21	134	124	229	0.001	36.6
gi|697|	34763	33561	-	NC_004065.1_gene26_CDS1	Mouse_CMV	hypothetical protein. /gene=(noname26) /protein_id=YP_214035.1	26.09	115	75	4	21	134	231	336	0.001	36.6
gi|697|	34763	33561	-	AF232689.2_gene14_CDS	Rat_CMV	pr25.1. /gene=r25.1 /protein_id=AAF99123.1	21.91	283	155	12	62	315	65	310	0.002	35.4
gi|697|	34763	33561	-	NC_001347.3_gene120_CDS	Human_CMV_AD169	US24. /gene=(noname120) /protein_id=NP_783807.1	30.34	89	54	5	60	144	92	176	0.005	34.3
gi|697|	34763	33561	-	NC_002794.1_gene5_CDS	Tupaia_HV	T5. /gene=(noname5) /protein_id=NP_116334.1	32.5	80	43	4	54	130	161	232	0.006	33.9
gi|697|	34763	33561	-	NC_001347.3_gene44_CDS	Human_CMV_AD169	UL43. /gene=(noname44) /protein_id=NP_783785.1	34.67	75	38	4	62	135	178	242	0.006	33.9
gi|697|	34763	33561	-	NC_003521.1_gene41_CDS	Chimp_CMV	tegument protein UL43. /gene=(noname41) /protein_id=NP_612686.1	31.51	73	34	4	62	127	159	222	0.008	33.5
gi|697|	34763	33561	-	NC_002794.1_gene3_CDS	Tupaia_HV	T3. /gene=(noname3) /protein_id=NP_116332.1	40.43	47	22	2	63	109	67	107	0.023	32
gi|702|	32308	32003	-	NC_006150.1_gene37_CDS	Macaque_CMV	rh42. /gene=(noname37) /protein_id=YP_068136.1	40	25	15	0	24	48	20	44	0.018	29.3
gi|714|	28097	26985	-	NC_004065.1_gene32_CDS	Mouse_CMV	Tegument protein of HCMV. /gene=(noname32) /protein_id=YP_214046.1	33.33	69	43	2	116	184	293	358	0.079	30
gi|723|	21416	21093	-	AF232689.2_gene129_CDS	Rat_CMV	pr136. /gene=r136 /protein_id=AAF99231.1	36.36	44	24	1	4	47	141	180	0.046	28.1
gi|727|	19312	18533	-	NC_006150.1_gene51_CDS	Macaque_CMV	rh59. /gene=(noname51) /protein_id=YP_068153.1	37.31	67	37	2	195	258	519	583	0.013	32
gi|729|	19827	17461	-	NC_002794.1_gene5_CDS	Tupaia_HV	T5. /gene=(noname5) /protein_id=NP_116334.1	30.17	295	189	7	254	541	127	411	8e-24	104
gi|729|	19827	17461	-	NC_002794.1_gene2_CDS	Tupaia_HV	T2. /gene=(noname2) /protein_id=NP_116331.1	28.15	238	165	3	304	540	101	333	6e-21	94.7
gi|729|	19827	17461	-	NC_006150.1_gene168_CDS	Macaque_CMV	rh203. /gene=(noname168) /protein_id=YP_068291.1	30.21	288	177	10	262	538	69	343	6e-21	94.7
gi|729|	19827	17461	-	AF232689.2_gene133_CDS	Rat_CMV	pr140. /gene=r140 /protein_id=AAF99235.1	25.23	329	226	6	251	571	42	358	1e-18	87.4
gi|729|	19827	17461	-	NC_001347.3_gene118_CDS	Human_CMV_AD169	US22. /gene=(noname118) /protein_id=NP_783806.1	25.39	319	217	7	240	545	44	354	2e-16	80.1
gi|729|	19827	17461	-	NC_003521.1_gene131_CDS	Chimp_CMV	tegument protein US22. /gene=(noname131) /protein_id=NP_612795.1	24.21	318	223	6	238	545	45	354	1e-15	77.4
gi|729|	19827	17461	-	NC_004065.1_gene114_CDS	Mouse_CMV	US22 family homolog. /gene=(noname114) /protein_id=YP_214140.1	24.08	299	193	7	252	537	44	321	6e-14	71.6
gi|729|	19827	17461	-	NC_004065.1_gene113_CDS	Mouse_CMV	US22 family homolog. /gene=(noname113) /protein_id=YP_214139.1	24.7	328	226	8	242	563	173	485	6e-13	68.2
gi|729|	19827	17461	-	AF232689.2_gene135_CDS	Rat_CMV	pr142. /gene=r142 /protein_id=AAF99237.1	22.88	319	218	7	238	543	139	442	1e-12	67
gi|729|	19827	17461	-	NC_004065.1_gene117_CDS	Mouse_CMV	US22 family homolog. /gene=(noname117) /protein_id=YP_214143.1	23.85	327	220	9	220	540	11	314	1e-12	67
gi|729|	19827	17461	-	NC_006150.1_gene174_CDS1	Macaque_CMV	rh211. /gene=(noname174) /protein_id=YP_068299.1	24.68	231	158	4	322	547	139	358	9e-12	64.3
gi|729|	19827	17461	-	NC_004065.1_gene116_CDS	Mouse_CMV	US22 family homolog. /gene=(noname116) /protein_id=YP_214142.1	23.55	310	215	7	244	543	43	340	1e-11	63.9
gi|729|	19827	17461	-	AF232689.2_gene136_CDS	Rat_CMV	pr143. /gene=r143 /protein_id=AAF99238.1	23.51	302	210	8	244	540	31	316	2e-11	63.5
gi|729|	19827	17461	-	NC_002794.1_gene1_CDS	Tupaia_HV	T1. /gene=(noname1) /protein_id=NP_116330.1	22.42	281	199	5	258	535	34	298	2e-10	60.1
gi|729|	19827	17461	-	AF232689.2_gene134_CDS	Rat_CMV	pr141. /gene=r141 /protein_id=AAF99236.1	21.3	324	235	7	238	541	17	340	2e-10	59.7
gi|729|	19827	17461	-	NC_004065.1_gene115_CDS	Mouse_CMV	US22 family homolog. /gene=(noname115) /protein_id=YP_214141.1	25.08	331	215	10	238	541	17	341	8e-10	57.8
gi|729|	19827	17461	-	AF232689.2_gene132_CDS	Rat_CMV	pr139. /gene=r139 /protein_id=AAF99234.1	22.15	307	212	7	244	537	186	478	1e-09	57
gi|729|	19827	17461	-	NC_003521.1_gene132_CDS	Chimp_CMV	US23. /gene=(noname132) /protein_id=NP_612796.1	24.29	247	165	5	303	537	99	335	1e-09	57
gi|729|	19827	17461	-	NC_006150.1_gene172_CDS	Macaque_CMV	rh209. /gene=(noname172) /protein_id=YP_068297.1	22.03	286	195	6	271	537	51	327	2e-09	56.6
gi|729|	19827	17461	-	AF232689.2_gene27_CDS	Rat_CMV	pR36. /gene=R36 /protein_id=AAF99134.1	27.76	263	156	8	304	559	82	317	3e-09	55.8
gi|729|	19827	17461	-	NC_001347.3_gene119_CDS	Human_CMV_AD169	US23. /gene=(noname119) /protein_id=NP_040108.1	25.51	247	162	6	303	537	99	335	7e-09	54.7
gi|729|	19827	17461	-	NC_006150.1_gene169_CDS1	Macaque_CMV	rh204. /gene=(noname169) /protein_id=YP_068292.1	23.61	216	145	4	316	519	111	318	9e-09	54.3
gi|729|	19827	17461	-	NC_001347.3_gene120_CDS	Human_CMV_AD169	US24. /gene=(noname120) /protein_id=NP_783807.1	24.03	308	205	7	250	537	49	347	9e-09	54.3
gi|729|	19827	17461	-	NC_003521.1_gene134_CDS	Chimp_CMV	US26. /gene=(noname134) /protein_id=NP_612798.1	22.52	222	155	3	321	537	137	346	3e-08	52.8
gi|729|	19827	17461	-	NC_002794.1_gene4_CDS	Tupaia_HV	T4. /gene=(noname4) /protein_id=NP_116333.1	24.65	284	199	5	238	518	33	304	5e-08	52
gi|729|	19827	17461	-	NC_003521.1_gene133_CDS	Chimp_CMV	US24. /gene=(noname133) /protein_id=NP_612797.1	25.43	232	151	5	319	537	138	360	5e-08	52
gi|729|	19827	17461	-	NC_001347.3_gene121_CDS	Human_CMV_AD169	US26. /gene=(noname121) /protein_id=NP_040111.1	23.56	225	163	4	318	541	134	350	4e-07	48.9
gi|729|	19827	17461	-	NC_002794.1_gene3_CDS	Tupaia_HV	T3. /gene=(noname3) /protein_id=NP_116332.1	24.9	245	150	8	310	538	81	307	5e-05	42
gi|729|	19827	17461	-	NC_006150.1_gene52_CDS1	Macaque_CMV	rh60. /gene=(noname52) /protein_id=YP_068154.1	36.73	49	29	1	308	356	6	52	0.003	35.8
gi|729|	19827	17461	-	NC_001347.3_gene32_CDS	Human_CMV_AD169	UL29. /gene=(noname32) /protein_id=NP_039963.1	33.33	63	39	1	311	370	117	179	0.017	33.5
gi|729|	19827	17461	-	NC_001347.3_gene44_CDS	Human_CMV_AD169	UL43. /gene=(noname44) /protein_id=NP_783785.1	24.34	152	101	7	216	356	90	238	0.022	33.1
gi|729|	19827	17461	-	NC_003521.1_gene141_CDS	Chimp_CMV	transcriptional transactivator TRS1. /gene=(noname141) /protein_id=NP_612807.1	22.58	155	109	4	318	467	175	323	0.022	33.1
gi|729|	19827	17461	-	NC_003521.1_gene111_CDS	Chimp_CMV	transcriptional transactivator IRS1. /gene=(noname111) /protein_id=NP_612775.1	22.58	155	109	4	318	467	175	323	0.022	33.1
gi|729|	19827	17461	-	NC_006150.1_gene188_CDS2	Macaque_CMV	rh230. /gene=(noname188) /protein_id=YP_068317.1	33.33	60	40	0	477	536	447	506	0.038	32.3
gi|729|	19827	17461	-	NC_004065.1_gene103_CDS	Mouse_CMV	hypothetical protein. /gene=(noname103) /protein_id=YP_214129.1	29.23	65	43	2	452	515	295	357	0.049	32
gi|729|	19827	17461	-	NC_006150.1_gene37_CDS	Macaque_CMV	rh42. /gene=(noname37) /protein_id=YP_068136.1	22.22	279	171	9	262	521	31	282	0.084	31.2
gi|749|	1099	884	-	AF232689.2_gene2_CDS	Rat_CMV	pr2. /gene=r2 /protein_id=AAF99111.1	34.29	70	42	2	4	69	616	685	0.019	28.9

## Sheet: Orfs >100aa
#Query	CoordsStart	CoordsStop	Strand	Subject	SubjectGenome	SubjectAnnot	% identity	AlignmentLength	Mismatches	GapOpenings	QueryStart	QueryEnd	SubjectStart	SubjectEnd	E-value	BitScore
gi|9|	15098	15949	+	NC_004065.1_gene52_CDS	Mouse_CMV	Similar to HCMV transactivator. /gene=(noname52) /protein_id=YP_214071.1	34.72	72	40	2	70	136	459	528	0.002	35
gi|9|	15098	15949	+	AF232689.2_gene50_CDS	Rat_CMV	pr58. /gene=r58 /protein_id=AAF99154.1	30	90	60	3	68	155	134	222	0.097	29.3
gi|20|	30089	30454	+	NC_004065.1_gene7_CDS	Mouse_CMV	Glycoprotein family m02. /gene=(noname7) /protein_id=YP_214015.1	36.36	55	30	1	26	80	174	223	0.06	28.1
gi|28|	37187	38455	+	NC_002794.1_gene37_CDS	Tupaia_HV	T25. /gene=(noname37) /protein_id=NP_116368.1	24.44	401	289	8	3	396	271	664	3e-25	108
gi|28|	37187	38455	+	AF232689.2_gene13_CDS	Rat_CMV	pR25. /gene=R25 /protein_id=AAF99122.1	24.66	373	258	8	3	361	376	739	4e-17	81.3
gi|28|	37187	38455	+	NC_004065.1_gene25_CDS	Mouse_CMV	UL25 family homolog. /gene=(noname25) /protein_id=YP_214034.1	23.51	370	269	6	3	363	497	861	2e-16	78.6
gi|28|	37187	38455	+	NC_003521.1_gene25_CDS	Chimp_CMV	tegument protein UL25. /gene=(noname25) /protein_id=NP_612669.1	23.27	318	241	2	2	319	223	537	1e-14	72.8
gi|28|	37187	38455	+	NC_001347.3_gene28_CDS	Human_CMV_AD169	UL25. /gene=(noname28) /protein_id=NP_039959.1	21.2	401	295	6	2	390	196	587	8e-14	70.1
gi|28|	37187	38455	+	NC_004065.1_gene34_CDS	Mouse_CMV	UL25 family homolog. /gene=(noname34) /protein_id=YP_214048.1	22.63	190	135	4	127	311	150	332	0.0003	38.5
gi|33|	43734	44258	+	AF232689.2_gene77_CDS	Rat_CMV	pR92. /gene=R92 /protein_id=AAF99180.1	38.1	63	35	2	77	135	87	149	0.029	30
gi|34|	45317	45952	+	NC_006150.1_gene42_CDS	Macaque_CMV	rh48. /gene=(noname42) /protein_id=YP_068142.1	32.58	89	53	4	16	100	76	161	0.017	31.2
gi|35|	45882	46304	+	NC_001347.3_gene88_CDS	Human_CMV_AD169	UL124. /gene=(noname88) /protein_id=NP_040061.1	28.28	99	48	3	24	109	46	134	0.012	30.8
gi|35|	45882	46304	+	NC_004065.1_gene128_CDS	Mouse_CMV	Threonine-serine-rich glycoprotein of MGP family m145. /gene=(noname128) /protein_id=YP_214154.1	27.69	65	46	1	23	87	177	240	0.027	29.6
gi|35|	45882	46304	+	NC_003521.1_gene4_CDS	Chimp_CMV	glycoprotein RL12. /gene=(noname4) /protein_id=NP_612646.1	31.25	64	39	2	27	85	43	106	0.059	28.5
gi|35|	45882	46304	+	NC_003521.1_gene51_CDS	Chimp_CMV	single-stranded DNA-binding protein UL57. /gene=(noname51) /protein_id=NP_612701.1	32.61	46	31	0	14	59	1016	1061	0.078	28.1
gi|41|	51354	52832	+	NC_003521.1_gene31_CDS	Chimp_CMV	UL31. /gene=(noname31) /protein_id=NP_612675.1	29.87	472	315	10	22	485	95	558	1e-55	209
gi|41|	51354	52832	+	NC_001347.3_gene34_CDS	Human_CMV_AD169	UL31. /gene=(noname34) /protein_id=NP_783780.1	31.14	440	285	10	59	487	160	592	3e-54	204
gi|41|	51354	52832	+	NC_006150.1_gene47_CDS	Macaque_CMV	rh54. /gene=(noname47) /protein_id=YP_068148.1	30.09	442	277	11	59	487	117	539	1e-51	196
gi|41|	51354	52832	+	NC_002794.1_gene48_CDS	Tupaia_HV	T31. /gene=(noname48) /protein_id=NP_116380.1	28.97	466	303	16	34	485	49	500	6e-48	183
gi|41|	51354	52832	+	AF232689.2_gene22_CDS	Rat_CMV	pR31. /gene=R31 /protein_id=AAF99131.1	24.25	433	300	13	59	484	356	767	3e-27	115
gi|41|	51354	52832	+	NC_004065.1_gene31_CDS2	Mouse_CMV	hypothetical protein. /gene=(noname31) /protein_id=YP_214045.1	26.15	348	227	12	59	397	179	505	3e-19	88.6
gi|42|	54846	56129	+	NC_002794.1_gene51_CDS	Tupaia_HV	T33. /gene=(noname51) /protein_id=NP_116383.1	44.75	324	178	1	16	338	13	336	9e-85	305
gi|42|	54846	56129	+	AF232689.2_gene24_CDS	Rat_CMV	pR33. /gene=R33 /protein_id=AAC58815.1	43.12	327	184	1	14	340	11	335	5e-82	296
gi|42|	54846	56129	+	NC_003521.1_gene33_CDS	Chimp_CMV	G protein-coupled receptor UL33. /gene=(noname33) /protein_id=NP_612677.1	40.69	376	201	5	21	375	17	391	9e-82	295
gi|42|	54846	56129	+	NC_001347.3_gene36_CDS	Human_CMV_AD169	GPCR. /gene=(noname36) /protein_id=NP_783781.1	41.44	333	192	3	8	338	3	334	4e-77	280
gi|42|	54846	56129	+	NC_006150.1_gene49_CDS	Macaque_CMV	rh56. /gene=(noname49) /protein_id=YP_068150.1	39.35	310	173	5	77	374	1	307	3e-68	251
gi|42|	54846	56129	+	NC_001347.3_gene123_CDS	Human_CMV_AD169	US28. /gene=(noname123) /protein_id=NP_783808.1	24.43	352	240	10	26	373	23	352	1e-19	89.4
gi|42|	54846	56129	+	NC_006150.1_gene181_CDS	Macaque_CMV	rh220. /gene=(noname181) /protein_id=YP_068307.1	24.03	308	215	8	24	325	144	438	2e-13	68.9
gi|42|	54846	56129	+	NC_003521.1_gene136_CDS	Chimp_CMV	G protein-coupled receptor US28. /gene=(noname136) /protein_id=NP_612800.1	22	300	206	9	24	317	18	295	2e-13	68.6
gi|42|	54846	56129	+	NC_003521.1_gene135_CDS	Chimp_CMV	G protein-coupled receptor US27. /gene=(noname135) /protein_id=NP_612799.1	20.64	281	208	8	49	326	35	303	6e-07	47.4
gi|42|	54846	56129	+	NC_001347.3_gene122_CDS	Human_CMV_AD169	US27. /gene=(noname122) /protein_id=NP_040112.1	21.77	271	200	4	45	314	39	298	4e-06	44.7
gi|44|	56482	58065	+	NC_002794.1_gene52_CDS	Tupaia_HV	T34. /gene=(noname52) /protein_id=NP_116384.1	33.59	256	166	2	22	276	32	284	6e-43	167
gi|44|	56482	58065	+	NC_004065.1_gene33_CDS	Mouse_CMV	hypothetical protein. /gene=(noname33) /protein_id=YP_214047.1	35.4	274	173	3	16	288	228	498	1e-42	166
gi|44|	56482	58065	+	AF232689.2_gene25_CDS	Rat_CMV	pR34. /gene=R34 /protein_id=AAF99132.1	32.84	271	171	4	10	277	201	463	8e-41	160
gi|44|	56482	58065	+	NC_001347.3_gene37_CDS	Human_CMV_AD169	UL34. /gene=(noname37) /protein_id=NP_783782.1	32.39	247	151	4	20	254	9	251	5e-33	134
gi|44|	56482	58065	+	NC_006150.1_gene50_CDS1	Macaque_CMV	rh57. /gene=(noname50) /protein_id=YP_068151.1	31.91	257	162	5	1	254	6	252	5e-32	130
gi|44|	56482	58065	+	NC_003521.1_gene34_CDS	Chimp_CMV	transcriptional repressor UL34. /gene=(noname34) /protein_id=NP_612678.1	31.98	247	152	4	20	254	9	251	4e-31	127
gi|45|	58269	59927	+	NC_002794.1_gene53_CDS	Tupaia_HV	T35. /gene=(noname53) /protein_id=NP_116385.1	34.95	455	288	6	12	462	12	462	6e-73	266
gi|45|	58269	59927	+	AF232689.2_gene26_CDS	Rat_CMV	pR35. /gene=R35 /protein_id=AAF99133.1	30.62	467	304	6	1	462	1	452	6e-62	230
gi|45|	58269	59927	+	NC_004065.1_gene34_CDS	Mouse_CMV	UL25 family homolog. /gene=(noname34) /protein_id=YP_214048.1	29.67	455	301	6	11	462	12	450	2e-61	228
gi|45|	58269	59927	+	NC_001347.3_gene38_CDS	Human_CMV_AD169	UL35. /gene=(noname38) /protein_id=NP_039969.1	26.91	472	322	7	1	458	1	463	8e-47	180
gi|45|	58269	59927	+	NC_003521.1_gene35_CDS	Chimp_CMV	UL35. /gene=(noname35) /protein_id=NP_612679.1	26.81	470	310	8	12	458	29	487	2e-45	175
gi|45|	58269	59927	+	NC_006150.1_gene51_CDS	Macaque_CMV	rh59. /gene=(noname51) /protein_id=YP_068153.1	25.65	464	322	5	12	461	8	462	2e-43	169
gi|45|	58269	59927	+	NC_002794.1_gene37_CDS	Tupaia_HV	T25. /gene=(noname37) /protein_id=NP_116368.1	20.52	385	280	8	21	394	273	642	3e-10	58.5
gi|45|	58269	59927	+	NC_004065.1_gene25_CDS	Mouse_CMV	UL25 family homolog. /gene=(noname25) /protein_id=YP_214034.1	25.18	282	197	7	22	296	500	774	2e-09	55.8
gi|45|	58269	59927	+	AF232689.2_gene13_CDS	Rat_CMV	pR25. /gene=R25 /protein_id=AAF99122.1	21.63	282	190	7	22	287	379	645	5e-06	44.7
gi|45|	58269	59927	+	NC_003521.1_gene25_CDS	Chimp_CMV	tegument protein UL25. /gene=(noname25) /protein_id=NP_612669.1	22.03	295	199	8	13	294	218	494	2e-05	42.4
gi|45|	58269	59927	+	NC_006150.1_gene38_CDS	Macaque_CMV	rh43. /gene=(noname38) /protein_id=YP_068137.1	16.31	282	231	3	13	294	161	437	7e-05	40.8
gi|45|	58269	59927	+	NC_004065.1_gene127_CDS	Mouse_CMV	Member of MGP family m145. /gene=(noname127) /protein_id=YP_214153.1	23.47	98	72	2	56	153	124	218	0.043	31.6
gi|53|	69371	70396	+	NC_006150.1_gene60_CDS	Macaque_CMV	rh71. /gene=(noname60) /protein_id=YP_068165.1	32.68	153	100	1	102	254	9	158	3e-12	64.7
gi|54|	71552	72571	+	NC_006150.1_gene62_CDS	Macaque_CMV	rh73. /gene=(noname62) /protein_id=YP_068167.1	32.43	74	46	1	34	103	67	140	0.0004	37.4
gi|57|	75441	77846	+	NC_006150.1_gene65_CDS	Macaque_CMV	rh76. /gene=(noname65) /protein_id=YP_068170.1	26.72	711	474	12	17	722	172	840	6e-80	290
gi|57|	75441	77846	+	NC_002794.1_gene66_CDS	Tupaia_HV	T47. /gene=(noname66) /protein_id=NP_116400.1	31.31	626	403	10	9	625	213	820	3e-79	288
gi|57|	75441	77846	+	NC_003521.1_gene45_CDS1	Chimp_CMV	tegument protein UL47. /gene=(noname45) /protein_id=NP_612690.1	27.13	715	484	10	12	725	179	857	6e-72	264
gi|57|	75441	77846	+	NC_001347.3_gene48_CDS1	Human_CMV_AD169	UL47. /gene=(noname48) /protein_id=NP_783786.1	27.96	676	442	10	12	684	180	813	9e-71	260
gi|57|	75441	77846	+	AF232689.2_gene39_CDS	Rat_CMV	pR47. /gene=R47 /protein_id=AAF99146.1	25.94	640	437	11	23	659	184	789	2e-48	186
gi|58|	78446	79051	+	AF232689.2_gene51_CDS	Rat_CMV	pR69. /gene=R69 /protein_id=AAF99155.1	31.43	105	64	5	79	180	525	624	0.012	31.6
gi|60|	78051	84332	+	NC_006150.1_gene67_CDS	Macaque_CMV	rh78. /gene=(noname67) /protein_id=YP_068172.1	28.23	2069	1359	41	1	2018	1	1994	0	776
gi|60|	78051	84332	+	AF232689.2_gene40_CDS	Rat_CMV	pR48. /gene=R48 /protein_id=AAF99147.1	27.23	2020	1343	44	1	1970	1	1943	0	659
gi|60|	78051	84332	+	NC_001347.3_gene48_CDS2	Human_CMV_AD169	UL48. /gene=(noname48) /protein_id=NP_039982.1	26.92	2121	1317	60	1	1966	1	2043	0	639
gi|60|	78051	84332	+	NC_003521.1_gene45_CDS2	Chimp_CMV	tegument protein UL48. /gene=(noname45) /protein_id=NP_612691.1	25.05	2124	1365	50	1	1965	1	2056	4e-176	611
gi|60|	78051	84332	+	NC_002794.1_gene67_CDS	Tupaia_HV	T48. /gene=(noname67) /protein_id=NP_116401.1	26.16	1739	1184	32	285	1965	360	2056	8e-154	537
gi|60|	78051	84332	+	NC_002794.1_gene67_CDS	Tupaia_HV	T48. /gene=(noname67) /protein_id=NP_116401.1	39.22	232	138	3	1	231	1	230	1e-42	168
gi|60|	78051	84332	+	NC_002794.1_gene72_CDS3	Tupaia_HV	T56. /gene=(noname72) /protein_id=NP_116410.1	28.32	113	73	3	1296	1400	297	409	0.016	35
gi|62|	88170	89750	+	NC_004065.1_gene48_CDS1	Mouse_CMV	hypothetical protein. /gene=(noname48) /protein_id=YP_214065.1	44.28	533	269	8	5	526	2	517	1e-126	445
gi|62|	88170	89750	+	AF232689.2_gene44_CDS	Rat_CMV	pR52. /gene=R52 /protein_id=AAF99151.1	43.76	537	277	6	5	526	4	530	1e-123	435
gi|62|	88170	89750	+	NC_002794.1_gene71_CDS1	Tupaia_HV	T52. /gene=(noname71) /protein_id=NP_116406.1	43.98	548	266	9	5	526	43	575	2e-123	434
gi|62|	88170	89750	+	NC_006150.1_gene71_CDS1	Macaque_CMV	rh83. /gene=(noname71) /protein_id=YP_068176.1	45.97	459	236	5	71	526	102	551	1e-115	408
gi|62|	88170	89750	+	NC_003521.1_gene48_CDS1	Chimp_CMV	DNA packaging protein UL52. /gene=(noname48) /protein_id=NP_612696.1	40.32	568	282	11	5	526	84	640	2e-109	388
gi|62|	88170	89750	+	NC_001347.3_gene51_CDS1	Human_CMV_AD169	UL52. /gene=(noname51) /protein_id=NP_039986.1	40.28	509	242	6	71	526	169	668	3e-106	377
gi|64|	89743	90729	+	AF232689.2_gene45_CDS	Rat_CMV	pR53. /gene=R53 /protein_id=AAF99152.1	50.39	256	125	2	59	313	47	301	2e-72	264
gi|64|	89743	90729	+	NC_002794.1_gene71_CDS2	Tupaia_HV	T53. /gene=(noname71) /protein_id=NP_116407.1	48.8	291	133	5	27	312	27	306	4e-72	263
gi|64|	89743	90729	+	NC_004065.1_gene48_CDS2	Mouse_CMV	hypothetical protein. /gene=(noname48) /protein_id=YP_214066.1	55.56	225	99	1	89	313	109	332	2e-70	258
gi|64|	89743	90729	+	NC_001347.3_gene51_CDS2	Human_CMV_AD169	UL53. /gene=(noname51) /protein_id=NP_039987.1	54.63	227	102	1	90	316	59	284	4e-68	249
gi|64|	89743	90729	+	NC_006150.1_gene71_CDS2	Macaque_CMV	rh85. /gene=(noname71) /protein_id=YP_068178.1	48.08	260	130	2	58	317	23	277	1e-67	248
gi|64|	89743	90729	+	NC_003521.1_gene48_CDS2	Chimp_CMV	UL53. /gene=(noname48) /protein_id=NP_612697.1	48.66	261	127	3	62	316	63	322	2e-67	248
gi|66|	92570	93601	+	NC_002794.1_gene88_CDS1	Tupaia_HV	T78.1. /gene=(noname88) /protein_id=NP_116429.1	42.59	54	21	3	259	309	67	113	0.056	30.4
gi|68|	98351	98761	+	NC_004065.1_gene122_CDS	Mouse_CMV	hypothetical protein. /gene=(noname122) /protein_id=YP_214148.1	23	100	62	3	34	121	23	119	0.056	28.5
gi|69|	98805	99467	+	NC_004065.1_gene131_CDS	Mouse_CMV	Putative membrane glycoprotein. /gene=(noname131) /protein_id=YP_214159.1	26.03	73	52	1	15	87	23	93	0.091	28.9
gi|76|	107338	107712	+	AF232689.2_gene45_CDS	Rat_CMV	pR53. /gene=R53 /protein_id=AAF99152.1	44.83	29	16	0	8	36	32	60	0.062	28.1
gi|76|	107338	107712	+	NC_003521.1_gene62_CDS2	Chimp_CMV	major capsid scaffold protein UL80.5. /gene=(noname62) /protein_id=NP_612714.2	50	22	8	1	2	20	72	93	0.062	28.1
gi|76|	107338	107712	+	NC_003521.1_gene62_CDS1	Chimp_CMV	protease and minor capsid scaffold protein UL80. /gene=(noname62) /protein_id=NP_612713.1	50	22	8	1	2	20	384	405	0.062	28.1
gi|84|	114182	114493	+	NC_004065.1_gene128_CDS	Mouse_CMV	Threonine-serine-rich glycoprotein of MGP family m145. /gene=(noname128) /protein_id=YP_214154.1	32.65	49	24	1	61	100	285	333	0.056	27.7
gi|85|	115834	116175	+	NC_004065.1_gene96_CDS	Mouse_CMV	hypothetical protein. /gene=(noname96) /protein_id=YP_214122.1	27.96	93	58	3	30	113	371	463	0.006	31.2
gi|85|	115834	116175	+	NC_002794.1_gene71_CDS1	Tupaia_HV	T52. /gene=(noname71) /protein_id=NP_116406.1	48.28	29	15	0	18	46	14	42	0.04	28.5
gi|85|	115834	116175	+	AF232689.2_gene88_CDS	Rat_CMV	pR102. /gene=R102 /protein_id=AAF99191.1	40	55	29	2	7	59	815	867	0.053	28.1
gi|85|	115834	116175	+	NC_004065.1_gene60_CDS2	Mouse_CMV	Pyruvoyl decarboxylase homolog. /gene=(noname60) /protein_id=YP_214080.1	33.33	54	33	1	52	105	56	106	0.053	28.1
gi|86|	115589	116365	+	NC_004065.1_gene55_CDS	Mouse_CMV	hypothetical protein. /gene=(noname55) /protein_id=YP_214074.1	39.46	223	115	1	11	213	41	263	1e-46	177
gi|86|	115589	116365	+	NC_002794.1_gene81_CDS	Tupaia_HV	T71. /gene=(noname81) /protein_id=NP_116421.1	41.85	227	111	3	8	215	15	239	2e-44	170
gi|86|	115589	116365	+	NC_001347.3_gene57_CDS	Human_CMV_AD169	UL71. /gene=(noname57) /protein_id=NP_783789.1	47.8	159	83	0	9	167	4	162	5e-39	152
gi|86|	115589	116365	+	NC_003521.1_gene54_CDS	Chimp_CMV	tegument protein UL71. /gene=(noname54) /protein_id=NP_612704.1	44.44	180	98	2	9	187	4	182	6e-38	149
gi|89|	117683	118084	+	NC_004065.1_gene57_CDS	Mouse_CMV	hypothetical protein. /gene=(noname57) /protein_id=YP_214076.1	53.7	54	25	0	80	133	86	139	5e-17	78.6
gi|89|	117683	118084	+	NC_002794.1_gene83_CDS	Tupaia_HV	T73. /gene=(noname83) /protein_id=NP_116423.1	51.85	54	26	0	80	133	55	108	1e-15	73.9
gi|89|	117683	118084	+	NC_006150.1_gene87_CDS	Macaque_CMV	rh102. /gene=(noname87) /protein_id=YP_068195.1	55.56	54	24	0	80	133	51	104	7e-15	71.2
gi|89|	117683	118084	+	AF232689.2_gene59_CDS	Rat_CMV	pR73. /gene=R73 /protein_id=AAF99163.1	50	54	27	0	80	133	71	124	5e-14	68.6
gi|89|	117683	118084	+	NC_003521.1_gene56_CDS	Chimp_CMV	envelope glycoprotein UL73. /gene=(noname56) /protein_id=NP_612706.1	48.15	54	28	0	80	133	85	138	4e-13	65.5
gi|89|	117683	118084	+	NC_001347.3_gene59_CDS	Human_CMV_AD169	UL73. /gene=(noname59) /protein_id=NP_040007.1	46.3	54	29	0	80	133	85	138	3e-12	62.4
gi|91|	121931	122770	+	NC_002794.1_gene86_CDS1	Tupaia_HV	T76. /gene=(noname86) /protein_id=NP_116426.1	38.39	224	125	4	4	217	14	234	8e-33	132
gi|91|	121931	122770	+	AF232689.2_gene62_CDS	Rat_CMV	pR76. /gene=R76 /protein_id=AAF99166.1	36.16	271	145	6	2	266	8	256	3e-31	127
gi|91|	121931	122770	+	NC_004065.1_gene60_CDS1	Mouse_CMV	hypothetical protein. /gene=(noname60) /protein_id=YP_214079.1	38.22	225	119	6	2	217	8	221	9e-29	119
gi|91|	121931	122770	+	NC_006150.1_gene90_CDS1	Macaque_CMV	rh105. /gene=(noname90) /protein_id=YP_068198.1	36.28	215	128	3	7	219	14	221	2e-27	114
gi|91|	121931	122770	+	NC_001347.3_gene62_CDS1	Human_CMV_AD169	UL76. /gene=(noname62) /protein_id=NP_040010.1	34.84	287	154	7	2	279	14	276	2e-26	111
gi|91|	121931	122770	+	NC_003521.1_gene59_CDS1	Chimp_CMV	UL76. /gene=(noname59) /protein_id=NP_612709.1	33.33	276	152	5	2	269	17	268	9e-26	108
gi|92|	122484	124343	+	NC_002794.1_gene86_CDS2	Tupaia_HV	T77. /gene=(noname86) /protein_id=NP_116427.1	42.52	628	304	12	1	619	1	580	4e-117	414
gi|92|	122484	124343	+	NC_003521.1_gene59_CDS2	Chimp_CMV	DNA packaging protein UL77. /gene=(noname59) /protein_id=NP_612710.1	40.92	655	332	13	1	618	1	637	2e-115	408
gi|92|	122484	124343	+	NC_006150.1_gene90_CDS2	Macaque_CMV	rh106. /gene=(noname90) /protein_id=YP_068199.1	39.65	623	342	10	1	618	1	594	2e-109	388
gi|92|	122484	124343	+	NC_004065.1_gene60_CDS2	Mouse_CMV	Pyruvoyl decarboxylase homolog. /gene=(noname60) /protein_id=YP_214080.1	39.76	654	333	13	1	619	1	628	6e-107	380
gi|92|	122484	124343	+	NC_001347.3_gene62_CDS2	Human_CMV_AD169	UL77. /gene=(noname62) /protein_id=NP_040011.1	46.11	475	238	8	145	618	184	641	7e-107	379
gi|92|	122484	124343	+	NC_001347.3_gene62_CDS2	Human_CMV_AD169	UL77. /gene=(noname62) /protein_id=NP_040011.1	37.35	83	47	2	1	78	1	83	4e-11	61.6
gi|92|	122484	124343	+	AF232689.2_gene63_CDS	Rat_CMV	pR77. /gene=R77 /protein_id=AAF99167.1	40.39	619	332	13	13	619	63	656	4e-102	363
gi|93|	124725	125969	+	NC_002794.1_gene87_CDS	Tupaia_HV	T78. /gene=(noname87) /protein_id=NP_116428.1	32.04	206	135	4	99	301	81	284	1e-22	99.4
gi|93|	124725	125969	+	NC_001347.3_gene63_CDS	Human_CMV_AD169	UL78. /gene=(noname63) /protein_id=NP_040012.1	27.84	194	129	4	103	289	109	298	1e-18	85.9
gi|93|	124725	125969	+	NC_003521.1_gene60_CDS	Chimp_CMV	UL78. /gene=(noname60) /protein_id=NP_612711.1	27.62	239	155	8	62	290	59	289	1e-18	85.9
gi|93|	124725	125969	+	NC_006150.1_gene91_CDS	Macaque_CMV	rh107. /gene=(noname91) /protein_id=YP_068200.1	21.15	260	176	7	52	289	22	274	4e-12	64.3
gi|93|	124725	125969	+	NC_004065.1_gene61_CDS	Mouse_CMV	GCR homolog. /gene=(noname61) /protein_id=YP_214081.1	17.56	205	145	5	53	250	67	254	0.014	32.7
gi|95|	126972	129281	+	NC_002794.1_gene89_CDS	Tupaia_HV	T80. /gene=(noname89) /protein_id=NP_116431.1	42.06	485	205	17	6	455	16	459	7e-72	263
gi|95|	126972	129281	+	NC_002794.1_gene89_CDS	Tupaia_HV	T80. /gene=(noname89) /protein_id=NP_116431.1	28.33	233	126	8	550	769	529	733	3e-11	62.4
gi|95|	126972	129281	+	AF232689.2_gene66_CDS	Rat_CMV	pR80. /gene=R80 /protein_id=AAF99169.1	32.4	787	376	29	6	769	76	729	6e-71	260
gi|95|	126972	129281	+	NC_003521.1_gene62_CDS1	Chimp_CMV	protease and minor capsid scaffold protein UL80. /gene=(noname62) /protein_id=NP_612713.1	40.38	473	232	14	6	449	14	465	6e-64	237
gi|95|	126972	129281	+	NC_003521.1_gene62_CDS1	Chimp_CMV	protease and minor capsid scaffold protein UL80. /gene=(noname62) /protein_id=NP_612713.1	26.52	264	127	7	540	769	480	710	7e-12	64.7
gi|95|	126972	129281	+	NC_004065.1_gene63_CDS	Mouse_CMV	Assembly protein, protease. /gene=(noname63) /protein_id=YP_214083.1	37.26	467	233	16	6	447	15	446	2e-61	229
gi|95|	126972	129281	+	NC_004065.1_gene63_CDS	Mouse_CMV	Assembly protein, protease. /gene=(noname63) /protein_id=YP_214083.1	31.05	219	102	11	562	769	517	697	7e-11	61.2
gi|95|	126972	129281	+	NC_001347.3_gene65_CDS1	Human_CMV_AD169	UL80. /gene=(noname65) /protein_id=NP_040014.1	48.14	295	125	9	6	292	14	288	6e-61	227
gi|95|	126972	129281	+	NC_001347.3_gene65_CDS1	Human_CMV_AD169	UL80. /gene=(noname65) /protein_id=NP_040014.1	25.69	218	136	7	562	769	507	708	7e-06	44.7
gi|95|	126972	129281	+	NC_006150.1_gene93_CDS	Macaque_CMV	rh109. /gene=(noname93) /protein_id=YP_068202.1	43.41	364	155	10	6	351	5	335	2e-59	222
gi|95|	126972	129281	+	NC_006150.1_gene93_CDS	Macaque_CMV	rh109. /gene=(noname93) /protein_id=YP_068202.1	24.65	215	107	6	562	769	448	614	7e-09	54.7
gi|95|	126972	129281	+	NC_003521.1_gene62_CDS2	Chimp_CMV	major capsid scaffold protein UL80.5. /gene=(noname62) /protein_id=NP_612714.2	26.52	264	127	7	540	769	168	398	7e-12	64.7
gi|95|	126972	129281	+	NC_003521.1_gene62_CDS2	Chimp_CMV	major capsid scaffold protein UL80.5. /gene=(noname62) /protein_id=NP_612714.2	30.47	128	69	5	334	449	34	153	0.0001	40.4
gi|95|	126972	129281	+	NC_001347.3_gene65_CDS2	Human_CMV_AD169	UL80.5. /gene=(noname65) /protein_id=NP_040015.1	25.69	218	136	7	562	769	172	373	7e-06	44.7
gi|95|	126972	129281	+	NC_002794.1_gene88_CDS1	Tupaia_HV	T78.1. /gene=(noname88) /protein_id=NP_116429.1	34.29	70	45	1	538	607	8	76	0.007	34.7
gi|95|	126972	129281	+	NC_002794.1_gene114_CDS	Tupaia_HV	t116. /gene=(noname114) /protein_id=NP_116467.1	37.7	61	33	2	661	716	83	143	0.021	33.1
gi|102|	134994	135476	+	NC_006150.1_gene100_CDS	Macaque_CMV	rh116. /gene=(noname100) /protein_id=YP_068209.1	47.37	95	44	2	15	104	59	152	2e-10	57
gi|105|	138795	139106	+	NC_006150.1_gene103_CDS	Macaque_CMV	rh121. /gene=(noname103) /protein_id=YP_068214.1	36.84	57	35	1	22	77	71	127	0.015	29.6
gi|109|	140657	143578	+	AF232689.2_gene72_CDS	Rat_CMV	pR87. /gene=R87 /protein_id=AAF99175.1	50.99	906	371	10	9	898	16	864	0	866
gi|109|	140657	143578	+	NC_004065.1_gene68_CDS	Mouse_CMV	hypothetical protein. /gene=(noname68) /protein_id=YP_214088.1	50.8	941	388	15	7	903	15	924	0	864
gi|109|	140657	143578	+	NC_002794.1_gene94_CDS1	Tupaia_HV	T87. /gene=(noname94) /protein_id=NP_116436.1	50.21	950	417	12	11	938	14	929	0	861
gi|109|	140657	143578	+	NC_006150.1_gene104_CDS	Macaque_CMV	rh122. /gene=(noname104) /protein_id=YP_068215.1	47.31	911	400	12	4	906	10	848	0	786
gi|109|	140657	143578	+	NC_003521.1_gene68_CDS1	Chimp_CMV	UL87. /gene=(noname68) /protein_id=NP_612720.1	46.15	999	437	16	10	922	12	995	0	765
gi|109|	140657	143578	+	NC_001347.3_gene71_CDS1	Human_CMV_AD169	UL87. /gene=(noname71) /protein_id=NP_040022.1	46.05	949	379	18	21	910	26	900	0	732
gi|110|	143481	144752	+	NC_002794.1_gene94_CDS2	Tupaia_HV	T88. /gene=(noname94) /protein_id=NP_116437.1	31.12	421	230	13	21	423	8	386	4e-42	164
gi|110|	143481	144752	+	AF232689.2_gene73_CDS	Rat_CMV	pR88. /gene=R88 /protein_id=AAF99176.1	29.48	441	249	12	22	423	18	435	5e-38	150
gi|110|	143481	144752	+	NC_001347.3_gene71_CDS2	Human_CMV_AD169	UL88. /gene=(noname71) /protein_id=NP_040023.1	27.62	449	234	11	23	422	22	428	3e-35	141
gi|110|	143481	144752	+	NC_006150.1_gene105_CDS	Macaque_CMV	rh123. /gene=(noname105) /protein_id=YP_068216.1	29.14	405	254	8	23	422	23	399	5e-35	140
gi|110|	143481	144752	+	NC_004065.1_gene69_CDS	Mouse_CMV	hypothetical protein. /gene=(noname69) /protein_id=YP_214089.1	28.34	427	255	13	22	423	26	426	2e-32	131
gi|110|	143481	144752	+	NC_003521.1_gene68_CDS2	Chimp_CMV	virion protein UL88. /gene=(noname68) /protein_id=NP_612721.1	37.19	121	51	2	23	143	39	134	9e-16	76.6
gi|110|	143481	144752	+	NC_003521.1_gene68_CDS2	Chimp_CMV	virion protein UL88. /gene=(noname68) /protein_id=NP_612721.1	25.56	313	194	10	135	422	215	513	1e-15	75.9
gi|111|	146616	147245	+	NC_002794.1_gene97_CDS1	Tupaia_HV	T92. /gene=(noname97) /protein_id=NP_116441.1	66.83	208	67	1	4	209	22	229	2e-79	286
gi|111|	146616	147245	+	AF232689.2_gene77_CDS	Rat_CMV	pR92. /gene=R92 /protein_id=AAF99180.1	62.3	191	72	0	16	206	44	234	1e-71	261
gi|111|	146616	147245	+	NC_004065.1_gene73_CDS1	Mouse_CMV	hypothetical protein. /gene=(noname73) /protein_id=YP_214092.1	61.54	195	75	0	12	206	33	227	7e-71	258
gi|111|	146616	147245	+	NC_001347.3_gene73_CDS2	Human_CMV_AD169	UL92. /gene=(noname73) /protein_id=NP_040027.1	55.85	188	83	0	16	203	8	195	4e-62	229
gi|111|	146616	147245	+	NC_003521.1_gene70_CDS2	Chimp_CMV	UL92. /gene=(noname70) /protein_id=NP_612724.1	56.08	189	82	1	16	203	8	196	3e-61	226
gi|112|	147456	148985	+	NC_002794.1_gene97_CDS2	Tupaia_HV	T93. /gene=(noname97) /protein_id=NP_116442.1	29.89	522	293	17	10	495	51	535	6e-38	150
gi|112|	147456	148985	+	AF232689.2_gene78_CDS	Rat_CMV	pR93. /gene=R93 /protein_id=AAF99181.1	28.9	436	250	10	65	493	124	506	4e-34	137
gi|112|	147456	148985	+	NC_004065.1_gene73_CDS2	Mouse_CMV	hypothetical protein. /gene=(noname73) /protein_id=YP_214093.1	28.61	388	243	8	108	493	157	512	2e-32	132
gi|112|	147456	148985	+	NC_003521.1_gene70_CDS3	Chimp_CMV	DNA packaging protein UL93. /gene=(noname70) /protein_id=NP_612725.1	28.6	535	309	18	13	506	83	585	1e-28	119
gi|112|	147456	148985	+	NC_001347.3_gene73_CDS3	Human_CMV_AD169	UL93. /gene=(noname73) /protein_id=NP_040028.1	24.62	524	312	12	13	505	101	572	1e-25	109
gi|112|	147456	148985	+	NC_006150.1_gene108_CDS	Macaque_CMV	rh128. /gene=(noname108) /protein_id=YP_068219.1	28.01	332	214	6	155	483	174	483	2e-22	99.4
gi|113|	149118	149873	+	NC_004065.1_gene73_CDS3	Mouse_CMV	hypothetical protein. /gene=(noname73) /protein_id=YP_214094.1	38.36	159	90	5	6	160	79	233	3e-23	100
gi|113|	149118	149873	+	NC_002794.1_gene97_CDS3	Tupaia_HV	T94. /gene=(noname97) /protein_id=NP_116443.1	38.78	147	82	4	19	160	93	236	1e-22	98.2
gi|113|	149118	149873	+	NC_003521.1_gene70_CDS4	Chimp_CMV	tegument protein UL94. /gene=(noname70) /protein_id=NP_612726.1	36.24	149	91	2	20	164	92	240	1e-20	92
gi|113|	149118	149873	+	NC_001347.3_gene73_CDS4	Human_CMV_AD169	UL94. /gene=(noname73) /protein_id=NP_040029.1	33.78	148	88	4	20	160	91	235	6e-18	82.8
gi|113|	149118	149873	+	AF232689.2_gene79_CDS	Rat_CMV	pR94. /gene=R94 /protein_id=AAF99182.1	39.84	128	59	2	40	160	116	232	1e-17	81.6
gi|113|	149118	149873	+	NC_006150.1_gene109_CDS	Macaque_CMV	rh129. /gene=(noname109) /protein_id=YP_068220.1	53.85	26	12	0	135	160	2	27	0.0002	38.1
gi|115|	151284	152489	+	NC_006150.1_gene110_CDS1	Macaque_CMV	rh130. /gene=(noname110) /protein_id=YP_068221.1	50.28	362	154	5	48	401	83	426	3e-97	347
gi|115|	151284	152489	+	NC_004065.1_gene75_CDS1	Mouse_CMV	hypothetical protein. /gene=(noname75) /protein_id=YP_214096.1	50.41	365	156	6	45	396	44	396	1e-96	345
gi|115|	151284	152489	+	AF232689.2_gene81_CDS	Rat_CMV	pR95. /gene=R95 /protein_id=AAF99184.1	51.68	358	155	5	45	396	27	372	4e-96	343
gi|115|	151284	152489	+	NC_003521.1_gene71_CDS1	Chimp_CMV	tegument protein UL95. /gene=(noname71) /protein_id=NP_612727.1	46.45	394	172	3	45	401	121	512	1e-93	335
gi|115|	151284	152489	+	NC_001347.3_gene74_CDS1	Human_CMV_AD169	UL95. /gene=(noname74) /protein_id=NP_040030.1	50.51	295	110	2	141	401	239	531	2e-80	291
gi|115|	151284	152489	+	NC_001347.3_gene74_CDS1	Human_CMV_AD169	UL95. /gene=(noname74) /protein_id=NP_040030.1	64.58	48	17	0	45	92	116	163	3e-14	71.6
gi|116|	152722	153084	+	NC_002794.1_gene98_CDS	Tupaia_HV	T96. /gene=(noname98) /protein_id=NP_116444.1	37.72	114	62	2	1	110	1	109	5e-12	61.6
gi|116|	152722	153084	+	NC_006150.1_gene110_CDS2	Macaque_CMV	rh131. /gene=(noname110) /protein_id=YP_068222.1	24.79	117	88	0	2	118	3	119	7e-06	41.2
gi|116|	152722	153084	+	NC_004065.1_gene75_CDS2	Mouse_CMV	hypothetical protein. /gene=(noname75) /protein_id=YP_214097.1	41.46	41	24	0	3	43	9	49	0.0008	34.3
gi|116|	152722	153084	+	NC_001347.3_gene74_CDS2	Human_CMV_AD169	UL96. /gene=(noname74) /protein_id=NP_783790.1	26.83	123	80	4	1	118	1	118	0.003	32.3
gi|116|	152722	153084	+	NC_003521.1_gene71_CDS2	Chimp_CMV	UL96. /gene=(noname71) /protein_id=NP_612728.1	38.46	39	24	0	2	40	3	41	0.015	30
gi|117|	153164	154981	+	NC_002794.1_gene99_CDS	Tupaia_HV	T97. /gene=(noname99) /protein_id=NP_116445.1	41.05	497	279	4	106	602	180	662	1e-107	382
gi|117|	153164	154981	+	NC_001347.3_gene75_CDS	Human_CMV_AD169	UL97. /gene=(noname75) /protein_id=NP_040032.1	40.72	469	270	4	134	600	243	705	9e-99	352
gi|117|	153164	154981	+	NC_003521.1_gene72_CDS	Chimp_CMV	serine/threonine protein kinase UL97. /gene=(noname72) /protein_id=NP_612729.1	41.24	451	256	4	152	600	325	768	9e-97	346
gi|117|	153164	154981	+	NC_006150.1_gene111_CDS	Macaque_CMV	rh132. /gene=(noname111) /protein_id=YP_068223.1	40.96	437	251	5	165	600	178	608	1e-92	332
gi|117|	153164	154981	+	AF232689.2_gene84_CDS	Rat_CMV	pR97. /gene=R97 /protein_id=AAF99187.1	34.52	504	313	6	107	600	115	611	5e-82	297
gi|117|	153164	154981	+	NC_004065.1_gene76_CDS	Mouse_CMV	Phosphotransferase. /gene=(noname76) /protein_id=YP_214098.1	34.64	534	305	8	106	600	114	642	5e-82	297
gi|118|	155001	156788	+	NC_002794.1_gene100_CDS1	Tupaia_HV	T98. /gene=(noname100) /protein_id=NP_116446.1	38.67	556	307	7	63	587	20	572	4e-96	343
gi|118|	155001	156788	+	NC_003521.1_gene73_CDS1	Chimp_CMV	DNase UL98. /gene=(noname73) /protein_id=NP_612730.1	39.64	560	296	12	58	589	17	562	5e-92	330
gi|118|	155001	156788	+	NC_001347.3_gene76_CDS1	Human_CMV_AD169	UL98. /gene=(noname76) /protein_id=NP_040033.1	38.42	570	309	8	58	587	17	584	4e-90	324
gi|118|	155001	156788	+	NC_006150.1_gene113_CDS1	Macaque_CMV	rh134. /gene=(noname113) /protein_id=YP_068225.1	37.81	558	304	11	58	587	14	556	1e-88	319
gi|118|	155001	156788	+	NC_004065.1_gene77_CDS1	Mouse_CMV	Exonuclease. /gene=(noname77) /protein_id=YP_214099.1	37.52	533	299	10	58	589	61	560	6e-85	306
gi|118|	155001	156788	+	AF232689.2_gene85_CDS	Rat_CMV	pR98. /gene=R98 /protein_id=AAF99188.1	44.19	430	206	7	158	583	89	488	2e-81	295
gi|119|	156701	157222	+	NC_002794.1_gene100_CDS2	Tupaia_HV	T99. /gene=(noname100) /protein_id=NP_116447.1	48.84	43	21	1	1	43	1	42	9e-06	41.6
gi|119|	156701	157222	+	NC_003521.1_gene73_CDS2	Chimp_CMV	myristylated tegument protein UL99. /gene=(noname73) /protein_id=NP_612731.1	32.56	43	29	0	1	43	1	43	0.008	32
gi|119|	156701	157222	+	NC_001347.3_gene76_CDS2	Human_CMV_AD169	UL99. /gene=(noname76) /protein_id=NP_040034.1	32.56	43	29	0	1	43	1	43	0.01	31.6
gi|119|	156701	157222	+	NC_006150.1_gene113_CDS2	Macaque_CMV	rh137. /gene=(noname113) /protein_id=YP_068228.1	37.21	43	25	1	1	43	1	41	0.017	30.8
gi|119|	156701	157222	+	NC_004065.1_gene77_CDS2	Mouse_CMV	Phosphoprotein. /gene=(noname77) /protein_id=YP_214100.1	24.11	141	58	4	1	141	1	92	0.064	28.9
gi|119|	156701	157222	+	AF232689.2_gene86_CDS	Rat_CMV	pR99. /gene=R99 /protein_id=AAF99189.1	40.62	32	17	1	120	149	76	107	0.083	28.5
gi|120|	157406	158020	+	AF232689.2_gene5_CDS	Rat_CMV	pr4. /gene=r4 /protein_id=AAF99114.1	30.86	81	46	4	113	186	139	216	0.004	33.1
gi|120|	157406	158020	+	AF232689.2_gene167_CDS	Rat_CMV	pr171.1. /gene=r171.1 /protein_id=AAF99268.1	33.33	69	40	3	125	193	95	157	0.048	29.6
gi|120|	157406	158020	+	AF232689.2_gene82_CDS	Rat_CMV	pr95.1. /gene=r95.1 /protein_id=AAF99185.1	26.97	89	61	1	112	200	85	169	0.048	29.6
gi|120|	157406	158020	+	AF232689.2_gene67_CDS	Rat_CMV	pR82. /gene=R82 /protein_id=AAF99170.1	44.12	34	19	0	143	176	487	520	0.048	29.6
gi|120|	157406	158020	+	AF232689.2_gene101_CDS	Rat_CMV	pR113. /gene=R113 /protein_id=AAF99204.1	23.61	72	55	0	112	183	47	118	0.063	29.3
gi|121|	158908	161193	+	NC_002794.1_gene102_CDS2	Tupaia_HV	T102. /gene=(noname102) /protein_id=NP_116451.1	32.47	813	465	21	6	761	7	792	2e-86	311
gi|121|	158908	161193	+	NC_006150.1_gene117_CDS	Macaque_CMV	rh139. /gene=(noname117) /protein_id=YP_068230.1	32.53	707	397	21	8	698	7	649	1e-81	296
gi|121|	158908	161193	+	NC_001347.3_gene78_CDS	Human_CMV_AD169	UL102. /gene=(noname78) /protein_id=NP_783791.1	30.89	628	326	20	10	592	18	582	7e-64	237
gi|121|	158908	161193	+	NC_001347.3_gene78_CDS	Human_CMV_AD169	UL102. /gene=(noname78) /protein_id=NP_783791.1	53.7	54	24	1	645	697	718	771	7e-11	61.2
gi|121|	158908	161193	+	NC_004065.1_gene79_CDS	Mouse_CMV	Helicase-primase component. /gene=(noname79) /protein_id=YP_214102.1	29.69	640	378	18	82	698	107	697	1e-63	236
gi|121|	158908	161193	+	NC_003521.1_gene75_CDS	Chimp_CMV	DNA helicase-primase complex protein UL102. /gene=(noname75) /protein_id=NP_612733.1	29.8	651	336	25	7	583	5	608	6e-55	207
gi|121|	158908	161193	+	NC_003521.1_gene75_CDS	Chimp_CMV	DNA helicase-primase complex protein UL102. /gene=(noname75) /protein_id=NP_612733.1	53.7	54	24	1	645	697	726	779	1e-10	60.8
gi|121|	158908	161193	+	AF232689.2_gene88_CDS	Rat_CMV	pR102. /gene=R102 /protein_id=AAF99191.1	31.71	473	271	18	80	530	184	626	5e-41	161
gi|123|	161433	162131	+	NC_003521.1_gene43_CDS	Chimp_CMV	ribonucleotide reductase large subunit UL45. /gene=(noname43) /protein_id=NP_612688.1	27.06	85	58	1	54	134	38	122	0.057	29.6
gi|127|	164000	166783	+	NC_002794.1_gene104_CDS	Tupaia_HV	T105. /gene=(noname104) /protein_id=NP_116454.1	60.83	845	284	6	87	927	164	965	0	970
gi|127|	164000	166783	+	NC_002794.1_gene104_CDS	Tupaia_HV	T105. /gene=(noname104) /protein_id=NP_116454.1	62.75	51	19	0	5	55	3	53	8e-12	64.7
gi|127|	164000	166783	+	NC_003521.1_gene77_CDS	Chimp_CMV	DNA helicase-primase complex protein UL105. /gene=(noname77) /protein_id=NP_612736.1	53.31	968	397	11	2	927	5	959	0	919
gi|127|	164000	166783	+	NC_006150.1_gene119_CDS	Macaque_CMV	rh142. /gene=(noname119) /protein_id=YP_068233.1	53.51	927	354	10	5	927	6	859	0	905
gi|127|	164000	166783	+	NC_004065.1_gene81_CDS	Mouse_CMV	DNA helicase. /gene=(noname81) /protein_id=YP_214105.1	51.19	963	388	8	10	927	23	948	0	902
gi|127|	164000	166783	+	NC_001347.3_gene80_CDS	Human_CMV_AD169	UL105. /gene=(noname80) /protein_id=NP_040040.1	51.42	949	422	5	11	927	15	956	0	896
gi|127|	164000	166783	+	AF232689.2_gene91_CDS	Rat_CMV	pR105. /gene=R105 /protein_id=AAF99194.1	50.48	842	358	7	88	927	160	944	0	785
gi|127|	164000	166783	+	AF232689.2_gene91_CDS	Rat_CMV	pR105. /gene=R105 /protein_id=AAF99194.1	50	46	23	0	10	55	23	68	7e-06	45.1
gi|127|	164000	166783	+	NC_006150.1_gene51_CDS	Macaque_CMV	rh59. /gene=(noname51) /protein_id=YP_068153.1	20.78	77	61	0	760	836	40	116	0.077	31.6
gi|128|	176502	176894	+	NC_006150.1_gene48_CDS	Macaque_CMV	rh55. /gene=(noname48) /protein_id=YP_068149.1	44.83	29	16	0	41	69	282	310	0.014	30.4
gi|129|	177066	177839	+	NC_002794.1_gene112_CDS	Tupaia_HV	t112. /gene=(noname112) /protein_id=NP_116464.1	42.25	142	76	3	2	138	8	148	6e-22	96.3
gi|129|	177066	177839	+	AF232689.2_gene99_CDS	Rat_CMV	pR112. /gene=R112-EX1 /protein_id=AAF99202.1	43.45	145	72	4	4	144	15	153	4e-18	83.6
gi|129|	177066	177839	+	NC_001347.3_gene82_CDS	Human_CMV_AD169	UL112. /gene=(noname82) /protein_id=NP_040050.1	33.56	146	86	3	2	144	6	143	2e-16	78.2
gi|129|	177066	177839	+	NC_003521.1_gene78_CDS	Chimp_CMV	UL112. /gene=(noname78) /protein_id=NP_612737.1	33.56	146	84	3	2	143	6	142	1e-15	75.5
gi|138|	195838	196893	+	NC_004065.1_gene103_CDS	Mouse_CMV	hypothetical protein. /gene=(noname103) /protein_id=YP_214129.1	23.12	320	221	9	19	329	68	371	9e-14	69.7
gi|138|	195838	196893	+	AF232689.2_gene125_CDS	Rat_CMV	pr128. /gene=r128 /protein_id=AAF99227.1	22.86	315	229	6	19	327	69	375	5e-12	63.9
gi|138|	195838	196893	+	NC_004065.1_gene113_CDS	Mouse_CMV	US22 family homolog. /gene=(noname113) /protein_id=YP_214139.1	21.67	203	124	5	128	313	258	442	0.002	35.4
gi|141|	206446	206853	+	NC_001347.3_gene75_CDS	Human_CMV_AD169	UL97. /gene=(noname75) /protein_id=NP_040032.1	23.68	76	58	0	44	119	79	154	0.015	30.4
gi|141|	206446	206853	+	NC_003521.1_gene88_CDS	Chimp_CMV	UL132. /gene=(noname88) /protein_id=NP_612751.1	28.3	53	38	0	38	90	6	58	0.042	28.9
gi|141|	206446	206853	+	NC_001347.3_gene82_CDS	Human_CMV_AD169	UL112. /gene=(noname82) /protein_id=NP_040050.1	43.24	37	21	0	77	113	563	599	0.072	28.1
gi|141|	206446	206853	+	NC_003521.1_gene65_CDS	Chimp_CMV	UL84. /gene=(noname65) /protein_id=NP_612717.1	42.31	26	15	0	54	79	436	461	0.094	27.7
gi|143|	208994	209323	+	AF232689.2_gene50_CDS	Rat_CMV	pr58. /gene=r58 /protein_id=AAF99154.1	35.56	45	28	1	10	53	22	66	0.017	29.6
gi|147|	214505	214870	+	AF232689.2_gene6_CDS	Rat_CMV	pr4.1. /gene=r4.1 /protein_id=AAF99115.1	30	80	51	1	4	83	51	125	0.035	28.9
gi|151|	216225	217664	+	AF232689.2_gene50_CDS	Rat_CMV	pr58. /gene=r58 /protein_id=AAF99154.1	28.7	115	76	3	75	186	75	186	0.006	34.3
gi|151|	216225	217664	+	NC_002794.1_gene60_CDS	Tupaia_HV	t43. /gene=(noname60) /protein_id=NP_116392.1	36.49	74	45	2	378	451	52	123	0.007	33.9
gi|159|	229419	229739	+	NC_002794.1_gene23_CDS2	Tupaia_HV	t22.1. /gene=(noname23) /protein_id=NP_116354.1	33.33	36	24	0	39	74	56	91	0.027	28.9
gi|169|	219839	218106	-	NC_006150.1_gene188_CDS2	Macaque_CMV	rh230. /gene=(noname188) /protein_id=YP_068317.1	26.78	407	250	9	36	400	115	515	2e-19	89
gi|169|	219839	218106	-	NC_002794.1_gene1_CDS	Tupaia_HV	T1. /gene=(noname1) /protein_id=NP_116330.1	29.67	246	162	4	18	260	2	239	4e-19	88.2
gi|169|	219839	218106	-	NC_002794.1_gene1_CDS	Tupaia_HV	T1. /gene=(noname1) /protein_id=NP_116330.1	52.08	48	23	0	326	373	243	290	2e-08	52.4
gi|169|	219839	218106	-	NC_002794.1_gene2_CDS	Tupaia_HV	T2. /gene=(noname2) /protein_id=NP_116331.1	29.93	147	102	1	117	262	117	263	3e-11	62
gi|169|	219839	218106	-	NC_002794.1_gene2_CDS	Tupaia_HV	T2. /gene=(noname2) /protein_id=NP_116331.1	34.04	47	31	0	330	376	270	316	0.002	36.2
gi|169|	219839	218106	-	NC_004065.1_gene117_CDS	Mouse_CMV	US22 family homolog. /gene=(noname117) /protein_id=YP_214143.1	25.1	239	158	6	27	261	22	243	9e-11	60.5
gi|169|	219839	218106	-	NC_004065.1_gene117_CDS	Mouse_CMV	US22 family homolog. /gene=(noname117) /protein_id=YP_214143.1	38.3	47	29	0	330	376	251	297	0.0005	38.1
gi|169|	219839	218106	-	NC_001347.3_gene128_CDS	Human_CMV_AD169	TRS1. /gene=(noname128) /protein_id=NP_040122.1	32.11	109	64	3	53	152	133	240	3e-09	55.5
gi|169|	219839	218106	-	NC_001347.3_gene128_CDS	Human_CMV_AD169	TRS1. /gene=(noname128) /protein_id=NP_040122.1	33.04	115	62	2	331	445	458	557	7e-08	50.8
gi|169|	219839	218106	-	NC_001347.3_gene98_CDS	Human_CMV_AD169	IRS1. /gene=(noname98) /protein_id=NP_040085.1	32.11	109	64	3	53	152	133	240	3e-09	55.5
gi|169|	219839	218106	-	NC_001347.3_gene98_CDS	Human_CMV_AD169	IRS1. /gene=(noname98) /protein_id=NP_040085.1	31.06	132	75	3	331	462	458	573	2e-07	49.7
gi|169|	219839	218106	-	NC_004065.1_gene114_CDS	Mouse_CMV	US22 family homolog. /gene=(noname114) /protein_id=YP_214140.1	25.51	243	167	4	22	261	22	253	7e-09	54.3
gi|169|	219839	218106	-	NC_004065.1_gene114_CDS	Mouse_CMV	US22 family homolog. /gene=(noname114) /protein_id=YP_214140.1	33.33	48	32	0	330	377	261	308	0.005	34.7
gi|169|	219839	218106	-	NC_003521.1_gene141_CDS	Chimp_CMV	transcriptional transactivator TRS1. /gene=(noname141) /protein_id=NP_612807.1	34.68	124	65	4	326	449	510	617	2e-08	52.4
gi|169|	219839	218106	-	NC_003521.1_gene141_CDS	Chimp_CMV	transcriptional transactivator TRS1. /gene=(noname141) /protein_id=NP_612807.1	28.44	109	64	3	53	148	101	208	5e-06	44.7
gi|169|	219839	218106	-	AF232689.2_gene136_CDS	Rat_CMV	pr143. /gene=r143 /protein_id=AAF99238.1	24.35	230	159	5	37	265	34	249	3e-08	52
gi|169|	219839	218106	-	NC_003521.1_gene111_CDS	Chimp_CMV	transcriptional transactivator IRS1. /gene=(noname111) /protein_id=NP_612775.1	44	75	39	3	326	400	510	581	9e-08	50.4
gi|169|	219839	218106	-	NC_003521.1_gene111_CDS	Chimp_CMV	transcriptional transactivator IRS1. /gene=(noname111) /protein_id=NP_612775.1	28.44	109	64	3	53	148	101	208	5e-06	44.7
gi|169|	219839	218106	-	AF232689.2_gene135_CDS	Rat_CMV	pr142. /gene=r142 /protein_id=AAF99237.1	31.55	168	98	5	110	268	218	377	4e-07	48.5
gi|169|	219839	218106	-	NC_006150.1_gene174_CDS1	Macaque_CMV	rh211. /gene=(noname174) /protein_id=YP_068299.1	21	281	174	7	18	262	12	280	5e-07	48.1
gi|169|	219839	218106	-	NC_001347.3_gene121_CDS	Human_CMV_AD169	US26. /gene=(noname121) /protein_id=NP_040111.1	23.03	152	115	1	111	262	130	279	1e-06	46.6
gi|169|	219839	218106	-	NC_001347.3_gene118_CDS	Human_CMV_AD169	US22. /gene=(noname118) /protein_id=NP_783806.1	27.7	148	104	2	115	261	134	279	3e-06	45.4
gi|169|	219839	218106	-	NC_001347.3_gene118_CDS	Human_CMV_AD169	US22. /gene=(noname118) /protein_id=NP_783806.1	39.53	43	26	0	329	371	286	328	0.001	37
gi|169|	219839	218106	-	NC_003521.1_gene131_CDS	Chimp_CMV	tegument protein US22. /gene=(noname131) /protein_id=NP_612795.1	28.38	148	103	2	115	261	134	279	3e-06	45.4
gi|169|	219839	218106	-	NC_003521.1_gene131_CDS	Chimp_CMV	tegument protein US22. /gene=(noname131) /protein_id=NP_612795.1	40.91	44	26	0	329	372	286	329	0.0008	37.4
gi|169|	219839	218106	-	NC_002794.1_gene5_CDS	Tupaia_HV	T5. /gene=(noname5) /protein_id=NP_116334.1	34.43	61	40	0	201	261	279	339	7e-06	44.3
gi|169|	219839	218106	-	NC_002794.1_gene5_CDS	Tupaia_HV	T5. /gene=(noname5) /protein_id=NP_116334.1	41.86	43	24	1	330	371	347	389	0.027	32.3
gi|169|	219839	218106	-	NC_003521.1_gene132_CDS	Chimp_CMV	US23. /gene=(noname132) /protein_id=NP_612796.1	24.04	208	146	3	55	261	60	256	2e-05	43.1
gi|169|	219839	218106	-	NC_006150.1_gene168_CDS	Macaque_CMV	rh203. /gene=(noname168) /protein_id=YP_068291.1	26.8	153	89	4	120	261	135	275	2e-05	42.7
gi|169|	219839	218106	-	NC_003521.1_gene134_CDS	Chimp_CMV	US26. /gene=(noname134) /protein_id=NP_612798.1	22.76	145	110	1	118	262	137	279	3e-05	42.4
gi|169|	219839	218106	-	NC_004065.1_gene116_CDS	Mouse_CMV	US22 family homolog. /gene=(noname116) /protein_id=YP_214142.1	27.45	153	108	2	112	263	118	268	3e-05	42
gi|169|	219839	218106	-	NC_001347.3_gene120_CDS	Human_CMV_AD169	US24. /gene=(noname120) /protein_id=NP_783807.1	21.21	231	174	3	44	266	53	283	4e-05	41.6
gi|169|	219839	218106	-	NC_001347.3_gene119_CDS	Human_CMV_AD169	US23. /gene=(noname119) /protein_id=NP_040108.1	23.32	223	155	4	55	276	60	267	0.0002	39.3
gi|169|	219839	218106	-	NC_003521.1_gene133_CDS	Chimp_CMV	US24. /gene=(noname133) /protein_id=NP_612797.1	25.93	189	124	3	90	266	112	296	0.0004	38.5
gi|169|	219839	218106	-	AF232689.2_gene133_CDS	Rat_CMV	pr140. /gene=r140 /protein_id=AAF99235.1	37.5	48	30	0	330	377	259	306	0.001	37
gi|169|	219839	218106	-	AF232689.2_gene133_CDS	Rat_CMV	pr140. /gene=r140 /protein_id=AAF99235.1	21.54	260	179	4	3	262	18	252	0.001	36.6
gi|169|	219839	218106	-	NC_002794.1_gene4_CDS	Tupaia_HV	T4. /gene=(noname4) /protein_id=NP_116333.1	37.25	51	32	0	330	380	263	313	0.002	36.2
gi|169|	219839	218106	-	NC_004065.1_gene115_CDS	Mouse_CMV	US22 family homolog. /gene=(noname115) /protein_id=YP_214141.1	29.85	67	47	0	201	267	203	269	0.002	35.8
gi|169|	219839	218106	-	AF232689.2_gene134_CDS	Rat_CMV	pr141. /gene=r141 /protein_id=AAF99236.1	30.51	59	39	1	326	382	270	328	0.003	35.4
gi|169|	219839	218106	-	AF232689.2_gene134_CDS	Rat_CMV	pr141. /gene=r141 /protein_id=AAF99236.1	27.59	58	42	0	206	263	208	265	0.02	32.7
gi|169|	219839	218106	-	NC_006150.1_gene169_CDS1	Macaque_CMV	rh204. /gene=(noname169) /protein_id=YP_068292.1	29.27	82	54	1	206	287	201	278	0.004	35
gi|169|	219839	218106	-	NC_006150.1_gene172_CDS	Macaque_CMV	rh209. /gene=(noname172) /protein_id=YP_068297.1	19.56	225	173	3	44	261	34	257	0.007	34.3
gi|169|	219839	218106	-	NC_002794.1_gene3_CDS	Tupaia_HV	T3. /gene=(noname3) /protein_id=NP_116332.1	27.52	149	102	3	115	261	88	232	0.035	32
gi|169|	219839	218106	-	NC_004065.1_gene113_CDS	Mouse_CMV	US22 family homolog. /gene=(noname113) /protein_id=YP_214139.1	21.15	227	164	4	44	265	185	401	0.059	31.2
gi|169|	219839	218106	-	AF232689.2_gene132_CDS	Rat_CMV	pr139. /gene=r139 /protein_id=AAF99234.1	21.7	235	170	4	32	261	186	411	0.078	30.8
gi|169|	219839	218106	-	NC_001347.3_gene32_CDS	Human_CMV_AD169	UL29. /gene=(noname32) /protein_id=NP_039963.1	35	40	26	0	332	371	125	164	0.078	30.8
gi|170|	217499	215601	-	NC_002794.1_gene1_CDS	Tupaia_HV	T1. /gene=(noname1) /protein_id=NP_116330.1	27.66	394	260	11	206	597	2	372	4e-21	95.1
gi|170|	217499	215601	-	NC_003521.1_gene141_CDS	Chimp_CMV	transcriptional transactivator TRS1. /gene=(noname141) /protein_id=NP_612807.1	27.18	287	169	9	203	452	41	324	1e-12	66.6
gi|170|	217499	215601	-	NC_003521.1_gene141_CDS	Chimp_CMV	transcriptional transactivator TRS1. /gene=(noname141) /protein_id=NP_612807.1	33.75	80	51	1	457	536	508	585	3e-05	42.4
gi|170|	217499	215601	-	NC_003521.1_gene111_CDS	Chimp_CMV	transcriptional transactivator IRS1. /gene=(noname111) /protein_id=NP_612775.1	27.18	287	169	9	203	452	41	324	1e-12	66.6
gi|170|	217499	215601	-	NC_003521.1_gene111_CDS	Chimp_CMV	transcriptional transactivator IRS1. /gene=(noname111) /protein_id=NP_612775.1	33.75	80	51	1	457	536	508	585	3e-05	42.4
gi|170|	217499	215601	-	NC_002794.1_gene2_CDS	Tupaia_HV	T2. /gene=(noname2) /protein_id=NP_116331.1	28.75	320	195	10	228	528	29	334	4e-12	65.1
gi|170|	217499	215601	-	AF232689.2_gene136_CDS	Rat_CMV	pr143. /gene=r143 /protein_id=AAF99238.1	22.22	333	226	11	205	532	17	321	9e-10	57.4
gi|170|	217499	215601	-	NC_001347.3_gene128_CDS	Human_CMV_AD169	TRS1. /gene=(noname128) /protein_id=NP_040122.1	27.38	252	167	5	214	452	104	352	1e-09	56.6
gi|170|	217499	215601	-	NC_001347.3_gene128_CDS	Human_CMV_AD169	TRS1. /gene=(noname128) /protein_id=NP_040122.1	36.11	72	44	1	465	536	460	529	8e-05	40.8
gi|170|	217499	215601	-	NC_001347.3_gene98_CDS	Human_CMV_AD169	IRS1. /gene=(noname98) /protein_id=NP_040085.1	27.38	252	167	5	214	452	104	352	1e-09	56.6
gi|170|	217499	215601	-	NC_001347.3_gene98_CDS	Human_CMV_AD169	IRS1. /gene=(noname98) /protein_id=NP_040085.1	36.11	72	44	1	465	536	460	529	8e-05	40.8
gi|170|	217499	215601	-	NC_006150.1_gene188_CDS2	Macaque_CMV	rh230. /gene=(noname188) /protein_id=YP_068317.1	25.99	227	160	5	229	452	119	340	2e-09	56.2
gi|170|	217499	215601	-	NC_006150.1_gene188_CDS2	Macaque_CMV	rh230. /gene=(noname188) /protein_id=YP_068317.1	37.14	70	42	1	467	536	452	519	6e-06	44.7
gi|170|	217499	215601	-	NC_004065.1_gene117_CDS	Mouse_CMV	US22 family homolog. /gene=(noname117) /protein_id=YP_214143.1	24.43	307	208	8	228	532	35	319	7e-09	54.3
gi|170|	217499	215601	-	NC_002794.1_gene5_CDS	Tupaia_HV	T5. /gene=(noname5) /protein_id=NP_116334.1	32.59	135	86	4	370	503	259	389	1e-08	53.5
gi|170|	217499	215601	-	NC_003521.1_gene131_CDS	Chimp_CMV	tegument protein US22. /gene=(noname131) /protein_id=NP_612795.1	20.48	293	225	4	214	503	41	328	0.0002	39.3
gi|170|	217499	215601	-	NC_002794.1_gene54_CDS	Tupaia_HV	US22 family protein. /gene=(noname54) /protein_id=NP_597953.1	29.91	117	70	3	432	537	38	153	0.001	37
gi|170|	217499	215601	-	NC_001347.3_gene118_CDS	Human_CMV_AD169	US22. /gene=(noname118) /protein_id=NP_783806.1	25.66	113	81	2	391	503	219	328	0.001	37
gi|170|	217499	215601	-	NC_003521.1_gene132_CDS	Chimp_CMV	US23. /gene=(noname132) /protein_id=NP_612796.1	27.15	151	96	4	364	503	170	317	0.001	37
gi|170|	217499	215601	-	NC_006150.1_gene168_CDS	Macaque_CMV	rh203. /gene=(noname168) /protein_id=YP_068291.1	21.69	272	203	8	234	503	61	324	0.002	36.2
gi|170|	217499	215601	-	NC_001347.3_gene119_CDS	Human_CMV_AD169	US23. /gene=(noname119) /protein_id=NP_040108.1	25.47	212	139	7	304	503	113	317	0.006	34.7
gi|170|	217499	215601	-	NC_004065.1_gene113_CDS	Mouse_CMV	US22 family homolog. /gene=(noname113) /protein_id=YP_214139.1	31.48	54	37	0	447	500	391	444	0.03	32.3
gi|170|	217499	215601	-	NC_004065.1_gene116_CDS	Mouse_CMV	US22 family homolog. /gene=(noname116) /protein_id=YP_214142.1	23.78	328	221	10	195	507	6	319	0.039	32
gi|170|	217499	215601	-	NC_004065.1_gene103_CDS	Mouse_CMV	hypothetical protein. /gene=(noname103) /protein_id=YP_214129.1	37.5	40	25	0	464	503	321	360	0.051	31.6
gi|172|	215328	213034	-	NC_002794.1_gene2_CDS	Tupaia_HV	T2. /gene=(noname2) /protein_id=NP_116331.1	39.89	376	206	6	7	370	6	373	6e-66	244
gi|172|	215328	213034	-	AF232689.2_gene135_CDS	Rat_CMV	pr142. /gene=r142 /protein_id=AAF99237.1	31.04	364	234	6	8	368	127	476	7e-40	157
gi|172|	215328	213034	-	NC_006150.1_gene174_CDS1	Macaque_CMV	rh211. /gene=(noname174) /protein_id=YP_068299.1	29.04	396	233	8	8	368	6	388	2e-35	142
gi|172|	215328	213034	-	NC_006150.1_gene169_CDS1	Macaque_CMV	rh204. /gene=(noname169) /protein_id=YP_068292.1	29.08	423	249	10	8	400	21	422	6e-35	141
gi|172|	215328	213034	-	NC_004065.1_gene116_CDS	Mouse_CMV	US22 family homolog. /gene=(noname116) /protein_id=YP_214142.1	29.89	378	248	6	7	381	24	387	1e-34	140
gi|172|	215328	213034	-	NC_001347.3_gene121_CDS	Human_CMV_AD169	US26. /gene=(noname121) /protein_id=NP_040111.1	29.3	430	246	13	8	395	5	418	2e-34	139
gi|172|	215328	213034	-	NC_004065.1_gene114_CDS	Mouse_CMV	US22 family homolog. /gene=(noname114) /protein_id=YP_214140.1	27.62	362	239	4	8	369	18	356	1e-33	136
gi|172|	215328	213034	-	NC_003521.1_gene131_CDS	Chimp_CMV	tegument protein US22. /gene=(noname131) /protein_id=NP_612795.1	31.88	367	218	9	17	370	42	389	2e-33	135
gi|172|	215328	213034	-	NC_003521.1_gene134_CDS	Chimp_CMV	US26. /gene=(noname134) /protein_id=NP_612798.1	28.11	402	230	9	8	368	5	388	3e-32	132
gi|172|	215328	213034	-	NC_002794.1_gene5_CDS	Tupaia_HV	T5. /gene=(noname5) /protein_id=NP_116334.1	31.2	359	224	9	9	361	100	441	3e-32	132
gi|172|	215328	213034	-	NC_001347.3_gene118_CDS	Human_CMV_AD169	US22. /gene=(noname118) /protein_id=NP_783806.1	30.41	365	226	9	17	370	42	389	2e-31	129
gi|172|	215328	213034	-	NC_002794.1_gene4_CDS	Tupaia_HV	T4. /gene=(noname4) /protein_id=NP_116333.1	31.67	360	222	7	17	373	30	368	4e-31	128
gi|172|	215328	213034	-	NC_004065.1_gene113_CDS	Mouse_CMV	US22 family homolog. /gene=(noname113) /protein_id=YP_214139.1	31.71	328	201	8	20	340	168	479	4e-31	128
gi|172|	215328	213034	-	AF232689.2_gene133_CDS	Rat_CMV	pr140. /gene=r140 /protein_id=AAF99235.1	27.84	370	229	5	6	368	15	353	6e-31	127
gi|172|	215328	213034	-	NC_003521.1_gene132_CDS	Chimp_CMV	US23. /gene=(noname132) /protein_id=NP_612796.1	31.56	377	210	10	18	373	31	380	6e-31	127
gi|172|	215328	213034	-	NC_006150.1_gene168_CDS	Macaque_CMV	rh203. /gene=(noname168) /protein_id=YP_068291.1	28.88	367	225	8	17	370	42	385	1e-30	127
gi|172|	215328	213034	-	NC_001347.3_gene119_CDS	Human_CMV_AD169	US23. /gene=(noname119) /protein_id=NP_040108.1	29.73	370	226	7	18	373	31	380	1e-29	123
gi|172|	215328	213034	-	NC_002794.1_gene3_CDS	Tupaia_HV	T3. /gene=(noname3) /protein_id=NP_116332.1	31.36	338	198	12	13	339	3	317	8e-26	110
gi|172|	215328	213034	-	AF232689.2_gene132_CDS	Rat_CMV	pr139. /gene=r139 /protein_id=AAF99234.1	29.06	320	211	6	19	335	179	485	8e-26	110
gi|172|	215328	213034	-	NC_003521.1_gene133_CDS	Chimp_CMV	US24. /gene=(noname133) /protein_id=NP_612797.1	29.65	344	201	8	17	339	48	371	1e-22	100
gi|172|	215328	213034	-	NC_004065.1_gene117_CDS	Mouse_CMV	US22 family homolog. /gene=(noname117) /protein_id=YP_214143.1	25.47	530	321	15	17	497	22	526	3e-22	99
gi|172|	215328	213034	-	NC_006150.1_gene172_CDS	Macaque_CMV	rh209. /gene=(noname172) /protein_id=YP_068297.1	27.76	389	236	11	17	380	16	384	1e-21	97.1
gi|172|	215328	213034	-	NC_001347.3_gene120_CDS	Human_CMV_AD169	US24. /gene=(noname120) /protein_id=NP_783807.1	27.91	344	207	10	17	339	35	358	6e-21	94.7
gi|172|	215328	213034	-	AF232689.2_gene136_CDS	Rat_CMV	pr143. /gene=r143 /protein_id=AAF99238.1	24.58	354	242	7	18	367	23	355	3e-19	89
gi|172|	215328	213034	-	NC_004065.1_gene115_CDS	Mouse_CMV	US22 family homolog. /gene=(noname115) /protein_id=YP_214141.1	25.14	354	219	10	17	341	14	350	4e-19	88.6
gi|172|	215328	213034	-	NC_002794.1_gene1_CDS	Tupaia_HV	T1. /gene=(noname1) /protein_id=NP_116330.1	25.75	299	193	5	17	308	11	287	4e-16	78.6
gi|172|	215328	213034	-	AF232689.2_gene134_CDS	Rat_CMV	pr141. /gene=r141 /protein_id=AAF99236.1	26.97	356	216	13	12	339	9	348	1e-15	77
gi|172|	215328	213034	-	AF232689.2_gene27_CDS	Rat_CMV	pR36. /gene=R36 /protein_id=AAF99134.1	22.53	293	206	8	45	336	35	307	3e-09	55.8
gi|172|	215328	213034	-	NC_006150.1_gene188_CDS2	Macaque_CMV	rh230. /gene=(noname188) /protein_id=YP_068317.1	23.77	244	168	4	1	235	80	314	3e-09	55.8
gi|172|	215328	213034	-	NC_006150.1_gene188_CDS2	Macaque_CMV	rh230. /gene=(noname188) /protein_id=YP_068317.1	30.3	99	65	3	274	369	453	550	0.047	32
gi|172|	215328	213034	-	NC_001347.3_gene128_CDS	Human_CMV_AD169	TRS1. /gene=(noname128) /protein_id=NP_040122.1	24.8	250	167	6	23	259	111	352	1e-06	47
gi|172|	215328	213034	-	NC_001347.3_gene98_CDS	Human_CMV_AD169	IRS1. /gene=(noname98) /protein_id=NP_040085.1	24.8	250	167	5	23	259	111	352	2e-06	46.6
gi|172|	215328	213034	-	NC_004065.1_gene26_CDS4	Mouse_CMV	hypothetical protein. /gene=(noname26) /protein_id=YP_214038.1	26.56	192	98	6	129	311	146	303	5e-06	45.1
gi|172|	215328	213034	-	NC_004065.1_gene26_CDS3	Mouse_CMV	US22 family homolog. /gene=(noname26) /protein_id=YP_214037.1	26.56	192	98	6	129	311	293	450	5e-06	45.1
gi|172|	215328	213034	-	NC_003521.1_gene36_CDS	Chimp_CMV	viral cell death suppressor UL36. /gene=(noname36) /protein_id=NP_612680.1	36.59	82	50	2	255	335	235	315	5e-06	45.1
gi|172|	215328	213034	-	NC_006150.1_gene52_CDS1	Macaque_CMV	rh60. /gene=(noname52) /protein_id=YP_068154.1	24.58	236	153	6	111	335	17	238	1e-05	43.9
gi|172|	215328	213034	-	NC_002794.1_gene54_CDS	Tupaia_HV	US22 family protein. /gene=(noname54) /protein_id=NP_597953.1	27.84	97	69	1	244	340	43	138	0.0001	40.4
gi|172|	215328	213034	-	NC_001347.3_gene39_CDS	Human_CMV_AD169	UL36. /gene=(noname39) /protein_id=NP_039970.1	22.81	263	179	7	82	335	68	315	0.0001	40.4
gi|172|	215328	213034	-	NC_006150.1_gene44_CDS1	Macaque_CMV	rh50. /gene=(noname44) /protein_id=YP_068144.1	24.84	153	102	6	2	154	7	146	0.0003	39.3
gi|172|	215328	213034	-	NC_003521.1_gene41_CDS	Chimp_CMV	tegument protein UL43. /gene=(noname41) /protein_id=NP_612686.1	24.79	121	79	5	35	152	113	224	0.004	35.4
gi|172|	215328	213034	-	NC_001347.3_gene32_CDS	Human_CMV_AD169	UL29. /gene=(noname32) /protein_id=NP_039963.1	24.29	177	99	5	185	355	56	203	0.012	33.9
gi|172|	215328	213034	-	NC_001347.3_gene44_CDS	Human_CMV_AD169	UL43. /gene=(noname44) /protein_id=NP_783785.1	19.86	287	179	10	35	310	132	378	0.016	33.5
gi|172|	215328	213034	-	AF232689.2_gene89_CDS	Rat_CMV	pR103. /gene=R103 /protein_id=AAF99192.1	46.34	41	20	2	461	499	327	367	0.036	32.3
gi|172|	215328	213034	-	AF232689.2_gene14_CDS	Rat_CMV	pr25.1. /gene=r25.1 /protein_id=AAF99123.1	22.58	248	129	8	83	307	64	271	0.036	32.3
gi|172|	215328	213034	-	NC_001347.3_gene27_CDS	Human_CMV_AD169	UL24. /gene=(noname27) /protein_id=NP_783778.1	22.18	275	172	10	45	307	27	271	0.036	32.3
gi|172|	215328	213034	-	NC_003521.1_gene29_CDS	Chimp_CMV	UL29. /gene=(noname29) /protein_id=NP_612673.1	26.09	161	95	6	157	309	11	155	0.047	32
gi|172|	215328	213034	-	AF232689.2_gene51_CDS	Rat_CMV	pR69. /gene=R69 /protein_id=AAF99155.1	28	100	46	3	398	497	540	613	0.062	31.6
gi|172|	215328	213034	-	AF232689.2_gene25_CDS	Rat_CMV	pR34. /gene=R34 /protein_id=AAF99132.1	29.8	151	66	8	363	509	71	185	0.062	31.6
gi|172|	215328	213034	-	NC_003521.1_gene24_CDS	Chimp_CMV	tegument protein UL24. /gene=(noname24) /protein_id=NP_612668.1	21.97	264	170	8	53	307	35	271	0.081	31.2
gi|173|	212532	210799	-	NC_002794.1_gene5_CDS	Tupaia_HV	T5. /gene=(noname5) /protein_id=NP_116334.1	31.49	362	227	11	27	376	90	442	1e-36	146
gi|173|	212532	210799	-	NC_004065.1_gene113_CDS	Mouse_CMV	US22 family homolog. /gene=(noname113) /protein_id=YP_214139.1	26.96	434	292	8	24	449	157	573	2e-30	125
gi|173|	212532	210799	-	NC_006150.1_gene168_CDS	Macaque_CMV	rh203. /gene=(noname168) /protein_id=YP_068291.1	28.93	318	216	5	38	350	37	349	2e-27	115
gi|173|	212532	210799	-	AF232689.2_gene132_CDS	Rat_CMV	pr139. /gene=r139 /protein_id=AAF99234.1	23.24	426	292	12	36	442	167	576	1e-24	106
gi|173|	212532	210799	-	NC_001347.3_gene118_CDS	Human_CMV_AD169	US22. /gene=(noname118) /protein_id=NP_783806.1	30.03	323	211	8	64	376	64	381	2e-24	105
gi|173|	212532	210799	-	NC_003521.1_gene131_CDS	Chimp_CMV	tegument protein US22. /gene=(noname131) /protein_id=NP_612795.1	29.04	303	202	6	56	350	56	353	5e-23	101
gi|173|	212532	210799	-	NC_002794.1_gene2_CDS	Tupaia_HV	T2. /gene=(noname2) /protein_id=NP_116331.1	30.77	234	156	3	124	355	113	342	5e-22	97.8
gi|173|	212532	210799	-	AF232689.2_gene133_CDS	Rat_CMV	pr140. /gene=r140 /protein_id=AAF99235.1	28.53	319	210	5	62	380	46	346	2e-18	86.3
gi|173|	212532	210799	-	NC_002794.1_gene4_CDS	Tupaia_HV	T4. /gene=(noname4) /protein_id=NP_116333.1	27.84	291	201	6	62	352	50	331	3e-15	75.5
gi|173|	212532	210799	-	NC_001347.3_gene120_CDS	Human_CMV_AD169	US24. /gene=(noname120) /protein_id=NP_783807.1	23.74	417	274	8	34	417	26	431	7e-14	70.9
gi|173|	212532	210799	-	NC_006150.1_gene169_CDS1	Macaque_CMV	rh204. /gene=(noname169) /protein_id=YP_068292.1	24.08	299	207	7	64	350	52	342	9e-14	70.5
gi|173|	212532	210799	-	NC_001347.3_gene119_CDS	Human_CMV_AD169	US23. /gene=(noname119) /protein_id=NP_040108.1	24.07	324	225	7	44	354	31	346	9e-14	70.5
gi|173|	212532	210799	-	NC_004065.1_gene114_CDS	Mouse_CMV	US22 family homolog. /gene=(noname114) /protein_id=YP_214140.1	25.85	352	238	7	34	371	21	363	2e-13	69.3
gi|173|	212532	210799	-	NC_003521.1_gene133_CDS	Chimp_CMV	US24. /gene=(noname133) /protein_id=NP_612797.1	22.43	419	281	8	32	417	37	444	1e-12	67
gi|173|	212532	210799	-	NC_003521.1_gene132_CDS	Chimp_CMV	US23. /gene=(noname132) /protein_id=NP_612796.1	23.33	300	210	6	63	350	51	342	2e-12	66.2
gi|173|	212532	210799	-	NC_006150.1_gene172_CDS	Macaque_CMV	rh209. /gene=(noname172) /protein_id=YP_068297.1	22.81	342	245	6	43	366	16	356	6e-12	64.3
gi|173|	212532	210799	-	AF232689.2_gene136_CDS	Rat_CMV	pr143. /gene=r143 /protein_id=AAF99238.1	21.99	282	210	2	65	346	45	316	3e-11	62
gi|173|	212532	210799	-	NC_006150.1_gene174_CDS1	Macaque_CMV	rh211. /gene=(noname174) /protein_id=YP_068299.1	25.89	224	157	3	130	351	139	355	3e-11	62
gi|173|	212532	210799	-	NC_003521.1_gene36_CDS	Chimp_CMV	viral cell death suppressor UL36. /gene=(noname36) /protein_id=NP_612680.1	23.81	315	200	11	59	352	22	317	1e-08	53.5
gi|173|	212532	210799	-	NC_004065.1_gene117_CDS	Mouse_CMV	US22 family homolog. /gene=(noname117) /protein_id=YP_214143.1	21.28	282	210	4	65	346	45	314	2e-08	52.8
gi|173|	212532	210799	-	NC_002794.1_gene3_CDS	Tupaia_HV	T3. /gene=(noname3) /protein_id=NP_116332.1	22.96	331	228	9	64	380	29	346	3e-08	52
gi|173|	212532	210799	-	AF232689.2_gene134_CDS	Rat_CMV	pr141. /gene=r141 /protein_id=AAF99236.1	22.43	321	218	6	62	356	34	349	3e-08	52
gi|173|	212532	210799	-	AF232689.2_gene27_CDS	Rat_CMV	pR36. /gene=R36 /protein_id=AAF99134.1	24.17	331	206	11	56	369	21	323	7e-08	50.8
gi|173|	212532	210799	-	NC_006150.1_gene52_CDS1	Macaque_CMV	rh60. /gene=(noname52) /protein_id=YP_068154.1	22.67	225	168	5	129	350	17	238	8e-07	47.4
gi|173|	212532	210799	-	NC_004065.1_gene115_CDS	Mouse_CMV	US22 family homolog. /gene=(noname115) /protein_id=YP_214141.1	23.21	336	206	11	70	368	42	362	1e-06	46.6
gi|173|	212532	210799	-	NC_001347.3_gene39_CDS	Human_CMV_AD169	UL36. /gene=(noname39) /protein_id=NP_039970.1	21.14	317	211	8	55	352	21	317	2e-06	46.2
gi|173|	212532	210799	-	NC_001347.3_gene121_CDS	Human_CMV_AD169	US26. /gene=(noname121) /protein_id=NP_040111.1	24	225	162	3	129	351	137	354	4e-06	45.1
gi|173|	212532	210799	-	NC_002794.1_gene54_CDS	Tupaia_HV	US22 family protein. /gene=(noname54) /protein_id=NP_597953.1	30.39	102	70	1	262	363	46	146	7e-06	44.3
gi|173|	212532	210799	-	NC_006150.1_gene37_CDS	Macaque_CMV	rh42. /gene=(noname37) /protein_id=YP_068136.1	29.51	122	77	4	56	168	18	139	9e-06	43.9
gi|173|	212532	210799	-	NC_001347.3_gene27_CDS	Human_CMV_AD169	UL24. /gene=(noname27) /protein_id=NP_783778.1	28.95	114	77	2	56	165	13	126	4e-05	41.6
gi|173|	212532	210799	-	NC_004065.1_gene116_CDS	Mouse_CMV	US22 family homolog. /gene=(noname116) /protein_id=YP_214142.1	25.17	294	202	9	65	350	57	340	0.0002	39.3
gi|173|	212532	210799	-	NC_003521.1_gene134_CDS	Chimp_CMV	US26. /gene=(noname134) /protein_id=NP_612798.1	25	112	84	0	240	351	243	354	0.0002	39.3
gi|173|	212532	210799	-	NC_006150.1_gene58_CDS2	Macaque_CMV	rh69. /gene=(noname58) /protein_id=YP_068163.1	28.81	118	78	3	58	170	27	143	0.0003	38.9
gi|173|	212532	210799	-	AF232689.2_gene135_CDS	Rat_CMV	pr142. /gene=r142 /protein_id=AAF99237.1	27.13	129	92	2	240	367	332	459	0.0004	38.5
gi|173|	212532	210799	-	NC_002794.1_gene43_CDS2	Tupaia_HV	T29. /gene=(noname43) /protein_id=NP_116375.1	33.33	60	34	2	264	323	137	190	0.001	37
gi|173|	212532	210799	-	NC_006150.1_gene188_CDS2	Macaque_CMV	rh230. /gene=(noname188) /protein_id=YP_068317.1	31.11	90	43	2	283	372	447	517	0.001	36.6
gi|173|	212532	210799	-	NC_001347.3_gene128_CDS	Human_CMV_AD169	TRS1. /gene=(noname128) /protein_id=NP_040122.1	30.1	103	44	3	283	383	457	533	0.002	36.2
gi|173|	212532	210799	-	NC_001347.3_gene98_CDS	Human_CMV_AD169	IRS1. /gene=(noname98) /protein_id=NP_040085.1	30.1	103	44	3	283	383	457	533	0.002	36.2
gi|173|	212532	210799	-	NC_001347.3_gene32_CDS	Human_CMV_AD169	UL29. /gene=(noname32) /protein_id=NP_039963.1	36.84	57	26	2	269	323	115	163	0.002	36.2
gi|173|	212532	210799	-	NC_003521.1_gene24_CDS	Chimp_CMV	tegument protein UL24. /gene=(noname24) /protein_id=NP_612668.1	27.63	76	51	2	277	352	226	297	0.009	33.9
gi|173|	212532	210799	-	NC_003521.1_gene24_CDS	Chimp_CMV	tegument protein UL24. /gene=(noname24) /protein_id=NP_612668.1	26.32	114	80	2	56	165	13	126	0.035	32
gi|173|	212532	210799	-	NC_003521.1_gene29_CDS	Chimp_CMV	UL29. /gene=(noname29) /protein_id=NP_612673.1	36.36	55	29	2	269	323	106	154	0.027	32.3
gi|173|	212532	210799	-	AF232689.2_gene125_CDS	Rat_CMV	pr128. /gene=r128 /protein_id=AAF99227.1	26.47	68	50	0	268	335	309	376	0.035	32
gi|173|	212532	210799	-	NC_002794.1_gene1_CDS	Tupaia_HV	T1. /gene=(noname1) /protein_id=NP_116330.1	24	100	75	1	244	343	209	307	0.045	31.6
gi|174|	210546	208852	-	NC_003521.1_gene133_CDS	Chimp_CMV	US24. /gene=(noname133) /protein_id=NP_612797.1	33.84	461	234	14	1	451	44	443	5e-54	204
gi|174|	210546	208852	-	NC_002794.1_gene3_CDS	Tupaia_HV	T3. /gene=(noname3) /protein_id=NP_116332.1	33.18	440	218	9	4	438	6	374	2e-53	202
gi|174|	210546	208852	-	NC_001347.3_gene120_CDS	Human_CMV_AD169	US24. /gene=(noname120) /protein_id=NP_783807.1	32.81	445	237	10	1	438	31	420	9e-53	199
gi|174|	210546	208852	-	NC_006150.1_gene172_CDS	Macaque_CMV	rh209. /gene=(noname172) /protein_id=YP_068297.1	31.98	444	235	10	1	438	12	394	5e-52	197
gi|174|	210546	208852	-	NC_004065.1_gene115_CDS	Mouse_CMV	US22 family homolog. /gene=(noname115) /protein_id=YP_214141.1	28.85	454	232	17	4	430	13	402	5e-32	130
gi|174|	210546	208852	-	NC_002794.1_gene2_CDS	Tupaia_HV	T2. /gene=(noname2) /protein_id=NP_116331.1	25.93	455	234	12	6	437	17	391	2e-27	115
gi|174|	210546	208852	-	AF232689.2_gene133_CDS	Rat_CMV	pr140. /gene=r140 /protein_id=AAF99235.1	27.38	431	220	14	6	432	27	368	5e-27	114
gi|174|	210546	208852	-	AF232689.2_gene134_CDS	Rat_CMV	pr141. /gene=r141 /protein_id=AAF99236.1	28.12	416	215	13	33	430	42	391	5e-25	107
gi|174|	210546	208852	-	NC_004065.1_gene114_CDS	Mouse_CMV	US22 family homolog. /gene=(noname114) /protein_id=YP_214140.1	23.9	502	248	13	6	471	28	431	5e-25	107
gi|174|	210546	208852	-	NC_002794.1_gene4_CDS	Tupaia_HV	T4. /gene=(noname4) /protein_id=NP_116333.1	26.32	437	220	13	4	428	29	375	2e-22	99
gi|174|	210546	208852	-	NC_003521.1_gene132_CDS	Chimp_CMV	US23. /gene=(noname132) /protein_id=NP_612796.1	25.11	474	270	17	6	469	31	429	5e-22	97.8
gi|174|	210546	208852	-	AF232689.2_gene135_CDS	Rat_CMV	pr142. /gene=r142 /protein_id=AAF99237.1	24.55	444	253	17	7	447	138	502	7e-22	97.4
gi|174|	210546	208852	-	NC_001347.3_gene119_CDS	Human_CMV_AD169	US23. /gene=(noname119) /protein_id=NP_040108.1	25.7	428	242	14	6	428	31	387	3e-20	92
gi|174|	210546	208852	-	NC_006150.1_gene169_CDS1	Macaque_CMV	rh204. /gene=(noname169) /protein_id=YP_068292.1	23.27	434	253	13	2	428	27	387	2e-18	86.3
gi|174|	210546	208852	-	NC_003521.1_gene131_CDS	Chimp_CMV	tegument protein US22. /gene=(noname131) /protein_id=NP_612795.1	22.76	435	255	13	3	428	40	402	2e-17	82.8
gi|174|	210546	208852	-	NC_002794.1_gene5_CDS	Tupaia_HV	T5. /gene=(noname5) /protein_id=NP_116334.1	24.62	390	214	8	4	386	107	423	6e-17	80.9
gi|174|	210546	208852	-	NC_006150.1_gene168_CDS	Macaque_CMV	rh203. /gene=(noname168) /protein_id=YP_068291.1	24.47	380	212	11	3	374	40	352	2e-16	79.3
gi|174|	210546	208852	-	NC_001347.3_gene118_CDS	Human_CMV_AD169	US22. /gene=(noname118) /protein_id=NP_783806.1	21.49	442	252	14	3	428	40	402	3e-16	78.6
gi|174|	210546	208852	-	NC_001347.3_gene121_CDS	Human_CMV_AD169	US26. /gene=(noname121) /protein_id=NP_040111.1	23.57	403	247	14	24	417	37	387	8e-15	73.9
gi|174|	210546	208852	-	NC_004065.1_gene116_CDS	Mouse_CMV	US22 family homolog. /gene=(noname116) /protein_id=YP_214142.1	25.38	390	201	14	7	384	36	347	2e-13	69.3
gi|174|	210546	208852	-	NC_006150.1_gene174_CDS1	Macaque_CMV	rh211. /gene=(noname174) /protein_id=YP_068299.1	22.01	368	238	8	64	431	83	401	7e-13	67.4
gi|174|	210546	208852	-	NC_003521.1_gene134_CDS	Chimp_CMV	US26. /gene=(noname134) /protein_id=NP_612798.1	21.46	410	251	13	22	417	35	387	2e-11	62.8
gi|174|	210546	208852	-	NC_004065.1_gene117_CDS	Mouse_CMV	US22 family homolog. /gene=(noname117) /protein_id=YP_214143.1	21.72	373	206	11	5	372	22	313	1e-09	57
gi|174|	210546	208852	-	NC_004065.1_gene113_CDS	Mouse_CMV	US22 family homolog. /gene=(noname113) /protein_id=YP_214139.1	21.85	421	246	12	3	416	163	507	3e-09	55.5
gi|174|	210546	208852	-	AF232689.2_gene132_CDS	Rat_CMV	pr139. /gene=r139 /protein_id=AAF99234.1	22.52	373	221	9	7	377	179	485	5e-08	51.2
gi|174|	210546	208852	-	NC_002794.1_gene1_CDS	Tupaia_HV	T1. /gene=(noname1) /protein_id=NP_116330.1	26.58	237	129	7	125	358	100	294	6e-07	47.8
gi|174|	210546	208852	-	AF232689.2_gene136_CDS	Rat_CMV	pr143. /gene=r143 /protein_id=AAF99238.1	23.32	373	202	12	5	372	22	315	8e-07	47.4
gi|174|	210546	208852	-	NC_003521.1_gene141_CDS	Chimp_CMV	transcriptional transactivator TRS1. /gene=(noname141) /protein_id=NP_612807.1	25.87	201	112	8	122	301	176	360	0.045	31.6
gi|174|	210546	208852	-	NC_003521.1_gene141_CDS	Chimp_CMV	transcriptional transactivator TRS1. /gene=(noname141) /protein_id=NP_612807.1	36.17	47	29	1	311	357	515	560	0.099	30.4
gi|174|	210546	208852	-	NC_003521.1_gene111_CDS	Chimp_CMV	transcriptional transactivator IRS1. /gene=(noname111) /protein_id=NP_612775.1	25.87	201	112	8	122	301	176	360	0.045	31.6
gi|174|	210546	208852	-	NC_003521.1_gene111_CDS	Chimp_CMV	transcriptional transactivator IRS1. /gene=(noname111) /protein_id=NP_612775.1	36.17	47	29	1	311	357	515	560	0.099	30.4
gi|174|	210546	208852	-	AF232689.2_gene13_CDS	Rat_CMV	pR25. /gene=R25 /protein_id=AAF99122.1	41.67	36	21	0	77	112	15	50	0.099	30.4
gi|176|	208584	206977	-	NC_003521.1_gene132_CDS	Chimp_CMV	US23. /gene=(noname132) /protein_id=NP_612796.1	37.38	404	233	6	1	391	1	397	3e-60	224
gi|176|	208584	206977	-	NC_006150.1_gene169_CDS1	Macaque_CMV	rh204. /gene=(noname169) /protein_id=YP_068292.1	35.4	404	241	5	1	391	1	397	2e-59	221
gi|176|	208584	206977	-	NC_001347.3_gene119_CDS	Human_CMV_AD169	US23. /gene=(noname119) /protein_id=NP_040108.1	36.39	404	237	6	1	391	1	397	1e-58	219
gi|176|	208584	206977	-	NC_004065.1_gene114_CDS	Mouse_CMV	US22 family homolog. /gene=(noname114) /protein_id=YP_214140.1	36.48	381	221	10	10	385	6	370	2e-53	201
gi|176|	208584	206977	-	NC_002794.1_gene4_CDS	Tupaia_HV	T4. /gene=(noname4) /protein_id=NP_116333.1	36.36	363	221	5	21	381	21	375	2e-52	199
gi|176|	208584	206977	-	AF232689.2_gene133_CDS	Rat_CMV	pr140. /gene=r140 /protein_id=AAF99235.1	35.21	409	227	9	10	405	5	388	2e-51	195
gi|176|	208584	206977	-	NC_002794.1_gene2_CDS	Tupaia_HV	T2. /gene=(noname2) /protein_id=NP_116331.1	32.49	394	242	9	18	392	5	393	1e-37	149
gi|176|	208584	206977	-	NC_001347.3_gene120_CDS	Human_CMV_AD169	US24. /gene=(noname120) /protein_id=NP_783807.1	30.45	381	233	11	29	381	34	410	2e-32	132
gi|176|	208584	206977	-	NC_003521.1_gene133_CDS	Chimp_CMV	US24. /gene=(noname133) /protein_id=NP_612797.1	30.13	385	237	11	29	385	47	427	3e-29	121
gi|176|	208584	206977	-	NC_002794.1_gene3_CDS	Tupaia_HV	T3. /gene=(noname3) /protein_id=NP_116332.1	32.59	313	195	8	32	336	9	313	2e-26	112
gi|176|	208584	206977	-	NC_004065.1_gene116_CDS	Mouse_CMV	US22 family homolog. /gene=(noname116) /protein_id=YP_214142.1	28.72	397	269	9	16	407	23	410	4e-26	111
gi|176|	208584	206977	-	AF232689.2_gene135_CDS	Rat_CMV	pr142. /gene=r142 /protein_id=AAF99237.1	28.12	384	234	10	21	383	127	489	2e-25	109
gi|176|	208584	206977	-	NC_003521.1_gene131_CDS	Chimp_CMV	tegument protein US22. /gene=(noname131) /protein_id=NP_612795.1	27.41	405	256	13	29	402	41	438	1e-24	106
gi|176|	208584	206977	-	NC_006150.1_gene172_CDS	Macaque_CMV	rh209. /gene=(noname172) /protein_id=YP_068297.1	26.6	376	247	9	29	381	15	384	4e-24	104
gi|176|	208584	206977	-	AF232689.2_gene136_CDS	Rat_CMV	pr143. /gene=r143 /protein_id=AAF99238.1	28.72	376	241	12	24	387	19	379	1e-23	102
gi|176|	208584	206977	-	NC_001347.3_gene118_CDS	Human_CMV_AD169	US22. /gene=(noname118) /protein_id=NP_783806.1	29.45	326	211	9	29	342	41	359	3e-23	102
gi|176|	208584	206977	-	NC_004065.1_gene117_CDS	Mouse_CMV	US22 family homolog. /gene=(noname117) /protein_id=YP_214143.1	27.15	372	247	10	31	392	23	380	6e-23	100
gi|176|	208584	206977	-	AF232689.2_gene134_CDS	Rat_CMV	pr141. /gene=r141 /protein_id=AAF99236.1	30.11	352	209	12	29	348	13	359	4e-22	98.2
gi|176|	208584	206977	-	NC_003521.1_gene134_CDS	Chimp_CMV	US26. /gene=(noname134) /protein_id=NP_612798.1	25.53	427	264	11	21	399	5	425	8e-22	97.1
gi|176|	208584	206977	-	NC_006150.1_gene168_CDS	Macaque_CMV	rh203. /gene=(noname168) /protein_id=YP_068291.1	26.79	321	210	5	29	336	41	349	1e-21	96.7
gi|176|	208584	206977	-	NC_006150.1_gene174_CDS1	Macaque_CMV	rh211. /gene=(noname174) /protein_id=YP_068299.1	25.52	384	250	8	21	369	6	388	8e-19	87
gi|176|	208584	206977	-	NC_004065.1_gene115_CDS	Mouse_CMV	US22 family homolog. /gene=(noname115) /protein_id=YP_214141.1	27.9	319	202	10	28	321	12	327	4e-18	84.7
gi|176|	208584	206977	-	AF232689.2_gene132_CDS	Rat_CMV	pr139. /gene=r139 /protein_id=AAF99234.1	27.61	326	224	7	25	343	172	492	7e-18	84
gi|176|	208584	206977	-	NC_001347.3_gene121_CDS	Human_CMV_AD169	US26. /gene=(noname121) /protein_id=NP_040111.1	25.64	429	261	14	21	399	5	425	2e-16	79.3
gi|176|	208584	206977	-	NC_002794.1_gene5_CDS	Tupaia_HV	T5. /gene=(noname5) /protein_id=NP_116334.1	28.62	318	215	8	25	336	103	414	4e-16	78.2
gi|176|	208584	206977	-	NC_002794.1_gene1_CDS	Tupaia_HV	T1. /gene=(noname1) /protein_id=NP_116330.1	32.51	203	131	5	171	369	148	348	1e-13	69.7
gi|176|	208584	206977	-	NC_004065.1_gene113_CDS	Mouse_CMV	US22 family homolog. /gene=(noname113) /protein_id=YP_214139.1	28.21	312	211	9	33	336	168	474	5e-13	67.8
gi|176|	208584	206977	-	NC_006150.1_gene188_CDS2	Macaque_CMV	rh230. /gene=(noname188) /protein_id=YP_068317.1	25.88	255	171	8	18	261	93	340	2e-06	46.2
gi|176|	208584	206977	-	NC_006150.1_gene37_CDS	Macaque_CMV	rh42. /gene=(noname37) /protein_id=YP_068136.1	32.94	85	50	4	54	135	28	108	0.0002	39.7
gi|176|	208584	206977	-	NC_001347.3_gene128_CDS	Human_CMV_AD169	TRS1. /gene=(noname128) /protein_id=NP_040122.1	39.68	63	36	2	201	261	290	352	0.0002	39.7
gi|176|	208584	206977	-	NC_001347.3_gene98_CDS	Human_CMV_AD169	IRS1. /gene=(noname98) /protein_id=NP_040085.1	39.68	63	36	2	201	261	290	352	0.0002	39.7
gi|176|	208584	206977	-	NC_006150.1_gene52_CDS1	Macaque_CMV	rh60. /gene=(noname52) /protein_id=YP_068154.1	27.17	92	66	1	246	336	147	238	0.0008	37.4
gi|176|	208584	206977	-	AF232689.2_gene27_CDS	Rat_CMV	pR36. /gene=R36 /protein_id=AAF99134.1	37.25	51	32	0	250	300	220	270	0.001	36.6
gi|176|	208584	206977	-	NC_003521.1_gene36_CDS	Chimp_CMV	viral cell death suppressor UL36. /gene=(noname36) /protein_id=NP_612680.1	29.21	89	60	2	250	336	228	315	0.002	35.8
gi|176|	208584	206977	-	NC_003521.1_gene141_CDS	Chimp_CMV	transcriptional transactivator TRS1. /gene=(noname141) /protein_id=NP_612807.1	33.9	59	37	1	205	261	266	324	0.003	35.4
gi|176|	208584	206977	-	NC_003521.1_gene141_CDS	Chimp_CMV	transcriptional transactivator TRS1. /gene=(noname141) /protein_id=NP_612807.1	40	35	21	0	275	309	518	552	0.042	31.6
gi|176|	208584	206977	-	NC_003521.1_gene111_CDS	Chimp_CMV	transcriptional transactivator IRS1. /gene=(noname111) /protein_id=NP_612775.1	33.9	59	37	1	205	261	266	324	0.003	35.4
gi|176|	208584	206977	-	NC_003521.1_gene111_CDS	Chimp_CMV	transcriptional transactivator IRS1. /gene=(noname111) /protein_id=NP_612775.1	40	35	21	0	275	309	518	552	0.042	31.6
gi|176|	208584	206977	-	NC_001347.3_gene32_CDS	Human_CMV_AD169	UL29. /gene=(noname32) /protein_id=NP_039963.1	29.73	74	45	3	239	312	99	165	0.004	35
gi|176|	208584	206977	-	NC_002794.1_gene43_CDS2	Tupaia_HV	T29. /gene=(noname43) /protein_id=NP_116375.1	32.56	86	57	1	20	105	218	302	0.008	33.9
gi|176|	208584	206977	-	NC_004065.1_gene26_CDS2	Mouse_CMV	US22 family homolog. /gene=(noname26) /protein_id=YP_214036.1	23.89	314	180	13	42	339	113	383	0.008	33.9
gi|176|	208584	206977	-	NC_004065.1_gene26_CDS1	Mouse_CMV	hypothetical protein. /gene=(noname26) /protein_id=YP_214035.1	23.89	314	180	13	42	339	220	490	0.008	33.9
gi|176|	208584	206977	-	NC_006150.1_gene44_CDS1	Macaque_CMV	rh50. /gene=(noname44) /protein_id=YP_068144.1	28	100	59	3	234	333	70	156	0.032	32
gi|176|	208584	206977	-	NC_001347.3_gene39_CDS	Human_CMV_AD169	UL36. /gene=(noname39) /protein_id=NP_039970.1	29.21	89	60	2	250	336	228	315	0.042	31.6
gi|177|	206717	204624	-	NC_002794.1_gene5_CDS	Tupaia_HV	T5. /gene=(noname5) /protein_id=NP_116334.1	36.92	325	195	6	81	398	104	425	2e-49	189
gi|177|	206717	204624	-	NC_006150.1_gene168_CDS	Macaque_CMV	rh203. /gene=(noname168) /protein_id=YP_068291.1	33.76	311	197	5	84	387	41	349	2e-41	162
gi|177|	206717	204624	-	NC_003521.1_gene131_CDS	Chimp_CMV	tegument protein US22. /gene=(noname131) /protein_id=NP_612795.1	33.33	315	197	6	84	387	41	353	8e-38	150
gi|177|	206717	204624	-	NC_001347.3_gene118_CDS	Human_CMV_AD169	US22. /gene=(noname118) /protein_id=NP_783806.1	31.97	319	204	7	80	387	37	353	1e-36	146
gi|177|	206717	204624	-	AF232689.2_gene133_CDS	Rat_CMV	pr140. /gene=r140 /protein_id=AAF99235.1	31.86	317	200	9	81	390	22	329	8e-36	144
gi|177|	206717	204624	-	NC_004065.1_gene114_CDS	Mouse_CMV	US22 family homolog. /gene=(noname114) /protein_id=YP_214140.1	31.65	316	207	7	81	392	23	333	3e-35	142
gi|177|	206717	204624	-	NC_002794.1_gene2_CDS	Tupaia_HV	T2. /gene=(noname2) /protein_id=NP_116331.1	31.67	341	204	9	84	400	15	350	3e-34	138
gi|177|	206717	204624	-	NC_004065.1_gene113_CDS	Mouse_CMV	US22 family homolog. /gene=(noname113) /protein_id=YP_214139.1	29.47	302	199	6	101	392	182	479	5e-30	124
gi|177|	206717	204624	-	NC_002794.1_gene4_CDS	Tupaia_HV	T4. /gene=(noname4) /protein_id=NP_116333.1	28.49	337	222	7	83	416	28	348	5e-29	121
gi|177|	206717	204624	-	AF232689.2_gene132_CDS	Rat_CMV	pr139. /gene=r139 /protein_id=AAF99234.1	26.96	434	291	10	79	492	167	594	9e-29	120
gi|177|	206717	204624	-	NC_003521.1_gene132_CDS	Chimp_CMV	US23. /gene=(noname132) /protein_id=NP_612796.1	25.94	320	219	4	82	387	27	342	1e-24	107
gi|177|	206717	204624	-	NC_001347.3_gene119_CDS	Human_CMV_AD169	US23. /gene=(noname119) /protein_id=NP_040108.1	25.62	320	220	4	82	387	27	342	2e-23	103
gi|177|	206717	204624	-	NC_006150.1_gene169_CDS1	Macaque_CMV	rh204. /gene=(noname169) /protein_id=YP_068292.1	24.77	327	225	6	82	392	27	348	1e-22	100
gi|177|	206717	204624	-	NC_002794.1_gene3_CDS	Tupaia_HV	T3. /gene=(noname3) /protein_id=NP_116332.1	25.89	421	278	12	84	484	6	412	6e-22	97.8
gi|177|	206717	204624	-	NC_001347.3_gene120_CDS	Human_CMV_AD169	US24. /gene=(noname120) /protein_id=NP_783807.1	24.24	429	278	15	74	469	19	433	3e-21	95.5
gi|177|	206717	204624	-	NC_003521.1_gene133_CDS	Chimp_CMV	US24. /gene=(noname133) /protein_id=NP_612797.1	26.1	341	211	12	79	390	42	370	3e-20	92.4
gi|177|	206717	204624	-	NC_006150.1_gene172_CDS	Macaque_CMV	rh209. /gene=(noname172) /protein_id=YP_068297.1	25.79	349	216	12	71	390	3	337	1e-19	90.5
gi|177|	206717	204624	-	NC_004065.1_gene117_CDS	Mouse_CMV	US22 family homolog. /gene=(noname117) /protein_id=YP_214143.1	26.4	303	211	7	79	380	20	311	1e-17	83.6
gi|177|	206717	204624	-	NC_004065.1_gene115_CDS	Mouse_CMV	US22 family homolog. /gene=(noname115) /protein_id=YP_214141.1	25.76	361	218	14	83	402	12	363	2e-16	79.7
gi|177|	206717	204624	-	NC_002794.1_gene1_CDS	Tupaia_HV	T1. /gene=(noname1) /protein_id=NP_116330.1	25.34	296	203	6	75	361	1	287	7e-16	77.8
gi|177|	206717	204624	-	AF232689.2_gene134_CDS	Rat_CMV	pr141. /gene=r141 /protein_id=AAF99236.1	25	360	232	12	74	400	2	356	9e-16	77.4
gi|177|	206717	204624	-	AF232689.2_gene136_CDS	Rat_CMV	pr143. /gene=r143 /protein_id=AAF99238.1	26.91	275	184	7	94	362	31	294	6e-15	74.7
gi|177|	206717	204624	-	NC_004065.1_gene103_CDS	Mouse_CMV	hypothetical protein. /gene=(noname103) /protein_id=YP_214129.1	23.24	284	172	9	103	364	103	362	4e-12	65.5
gi|177|	206717	204624	-	NC_006150.1_gene174_CDS1	Macaque_CMV	rh211. /gene=(noname174) /protein_id=YP_068299.1	22.13	348	222	8	83	387	13	354	5e-11	61.6
gi|177|	206717	204624	-	NC_001347.3_gene121_CDS	Human_CMV_AD169	US26. /gene=(noname121) /protein_id=NP_040111.1	25.34	221	156	7	173	388	138	354	3e-10	59.3
gi|177|	206717	204624	-	NC_003521.1_gene134_CDS	Chimp_CMV	US26. /gene=(noname134) /protein_id=NP_612798.1	24.34	226	152	4	173	388	138	354	3e-10	58.9
gi|177|	206717	204624	-	AF232689.2_gene27_CDS	Rat_CMV	pR36. /gene=R36 /protein_id=AAF99134.1	25.29	261	171	7	144	396	71	315	4e-10	58.5
gi|177|	206717	204624	-	NC_003521.1_gene24_CDS	Chimp_CMV	tegument protein UL24. /gene=(noname24) /protein_id=NP_612668.1	25.26	289	175	8	104	373	18	284	3e-08	52.4
gi|177|	206717	204624	-	NC_001347.3_gene27_CDS	Human_CMV_AD169	UL24. /gene=(noname27) /protein_id=NP_783778.1	28.57	147	97	3	104	244	18	162	5e-08	51.6
gi|177|	206717	204624	-	NC_006150.1_gene37_CDS	Macaque_CMV	rh42. /gene=(noname37) /protein_id=YP_068136.1	24.16	269	178	6	104	360	23	277	3e-07	48.9
gi|177|	206717	204624	-	NC_002794.1_gene54_CDS	Tupaia_HV	US22 family protein. /gene=(noname54) /protein_id=NP_597953.1	27.72	101	73	0	298	398	44	144	1e-06	47.4
gi|177|	206717	204624	-	NC_004065.1_gene116_CDS	Mouse_CMV	US22 family homolog. /gene=(noname116) /protein_id=YP_214142.1	25.95	316	194	15	94	387	43	340	1e-06	47.4
gi|177|	206717	204624	-	NC_006150.1_gene58_CDS2	Macaque_CMV	rh69. /gene=(noname58) /protein_id=YP_068163.1	26.56	256	156	12	143	388	73	306	2e-06	46.6
gi|177|	206717	204624	-	NC_001347.3_gene44_CDS	Human_CMV_AD169	UL43. /gene=(noname44) /protein_id=NP_783785.1	25	304	190	14	99	388	128	407	0.0003	39.3
gi|177|	206717	204624	-	NC_001347.3_gene32_CDS	Human_CMV_AD169	UL29. /gene=(noname32) /protein_id=NP_039963.1	19.78	268	200	4	104	360	62	325	0.0003	39.3
gi|177|	206717	204624	-	AF232689.2_gene125_CDS	Rat_CMV	pr128. /gene=r128 /protein_id=AAF99227.1	20.53	190	121	8	183	364	200	367	0.0005	38.5
gi|177|	206717	204624	-	NC_001347.3_gene26_CDS	Human_CMV_AD169	UL23. /gene=(noname26) /protein_id=NP_783777.1	26.13	111	69	4	113	213	27	134	0.0008	37.7
gi|177|	206717	204624	-	NC_006150.1_gene188_CDS2	Macaque_CMV	rh230. /gene=(noname188) /protein_id=YP_068317.1	21.72	221	159	6	106	315	126	343	0.001	37
gi|177|	206717	204624	-	NC_004065.1_gene26_CDS2	Mouse_CMV	US22 family homolog. /gene=(noname26) /protein_id=YP_214036.1	29.63	81	55	2	143	222	162	241	0.002	36.6
gi|177|	206717	204624	-	NC_004065.1_gene26_CDS1	Mouse_CMV	hypothetical protein. /gene=(noname26) /protein_id=YP_214035.1	29.63	81	55	2	143	222	269	348	0.002	36.6
gi|177|	206717	204624	-	NC_001347.3_gene98_CDS	Human_CMV_AD169	IRS1. /gene=(noname98) /protein_id=NP_040085.1	23.17	246	155	8	95	313	115	353	0.005	35
gi|177|	206717	204624	-	NC_001347.3_gene128_CDS	Human_CMV_AD169	TRS1. /gene=(noname128) /protein_id=NP_040122.1	23.17	246	155	8	95	313	115	353	0.007	34.7
gi|177|	206717	204624	-	NC_006150.1_gene44_CDS1	Macaque_CMV	rh50. /gene=(noname44) /protein_id=YP_068144.1	22.22	126	94	2	89	214	24	145	0.009	34.3
gi|177|	206717	204624	-	NC_002794.1_gene36_CDS	Tupaia_HV	T23. /gene=(noname36) /protein_id=NP_116367.1	26.5	117	67	4	111	210	24	138	0.011	33.9
gi|177|	206717	204624	-	NC_006150.1_gene52_CDS1	Macaque_CMV	rh60. /gene=(noname52) /protein_id=YP_068154.1	19.38	227	171	6	173	390	18	241	0.025	32.7
gi|177|	206717	204624	-	NC_006150.1_gene35_CDS	Macaque_CMV	rh40. /gene=(noname35) /protein_id=YP_068134.1	26.92	78	54	2	136	210	63	140	0.025	32.7
gi|177|	206717	204624	-	NC_003521.1_gene36_CDS	Chimp_CMV	viral cell death suppressor UL36. /gene=(noname36) /protein_id=NP_612680.1	28.57	70	46	2	145	214	70	135	0.025	32.7
gi|177|	206717	204624	-	NC_003521.1_gene29_CDS	Chimp_CMV	UL29. /gene=(noname29) /protein_id=NP_612673.1	20.82	269	197	7	104	360	53	317	0.025	32.7
gi|177|	206717	204624	-	NC_003521.1_gene141_CDS	Chimp_CMV	transcriptional transactivator TRS1. /gene=(noname141) /protein_id=NP_612807.1	19.72	142	94	2	95	217	83	223	0.043	32
gi|177|	206717	204624	-	NC_003521.1_gene111_CDS	Chimp_CMV	transcriptional transactivator IRS1. /gene=(noname111) /protein_id=NP_612775.1	19.72	142	94	2	95	217	83	223	0.043	32
gi|177|	206717	204624	-	NC_003521.1_gene41_CDS	Chimp_CMV	tegument protein UL43. /gene=(noname41) /protein_id=NP_612686.1	23.53	102	70	3	99	196	109	206	0.096	30.8
gi|179|	202750	201275	-	AF232689.2_gene131_CDS	Rat_CMV	pr138. /gene=r138 /protein_id=AAF99233.1	20.19	208	115	7	182	377	216	384	0.022	32.3
gi|188|	189260	188292	-	NC_002794.1_gene122_CDS	Tupaia_HV	T122. /gene=(noname122) /protein_id=NP_116478.1	44.71	255	137	2	14	267	134	385	3e-61	227
gi|188|	189260	188292	-	NC_001347.3_gene87_CDS1	Human_CMV_AD169	IE2. /gene=(noname87) /protein_id=NP_783796.1	41.04	251	145	2	14	263	303	551	2e-53	201
gi|188|	189260	188292	-	NC_003521.1_gene83_CDS1	Chimp_CMV	immediate-early transcriptional regulator UL122. /gene=(noname83) /protein_id=NP_612745.1	41.67	228	132	1	37	263	343	570	4e-52	196
gi|188|	189260	188292	-	AF232689.2_gene117_CDS	Rat_CMV	pR122-EX5. /gene=R122-EX5 /protein_id=AAF99220.1	43.5	177	100	0	87	263	295	471	8e-43	166
gi|190|	187681	186635	-	NC_002794.1_gene121_CDS2	Tupaia_HV	t121.4. /gene=(noname121) /protein_id=NP_116476.1	27.32	194	114	9	91	269	30	211	8e-09	53.1
gi|190|	187681	186635	-	AF232689.2_gene111_CDS	Rat_CMV	pr119.5. /gene=r119.5 /protein_id=AAF99214.1	25	184	111	8	102	268	54	227	0.001	35.8
gi|192|	185591	185103	-	NC_004065.1_gene91_CDS	Mouse_CMV	Putative glycoprotein. /gene=(noname91) /protein_id=YP_214116.1	38.54	96	43	5	67	157	87	171	5e-08	48.9
gi|192|	185591	185103	-	NC_002794.1_gene119_CDS	Tupaia_HV	t121. /gene=(noname119) /protein_id=NP_116472.1	30.1	103	60	4	67	158	35	136	1e-05	41.2
gi|192|	185591	185103	-	AF232689.2_gene107_CDS	Rat_CMV	pr119.1. /gene=r119.1 /protein_id=AAF99210.1	31.4	86	50	3	72	157	32	108	0.002	33.5
gi|194|	182777	182202	-	NC_006150.1_gene123_CDS3	Macaque_CMV	rh150. /gene=(noname123) /protein_id=YP_068240.1	36.13	119	71	2	17	135	223	336	6e-14	68.9
gi|194|	182777	182202	-	NC_003521.1_gene79_CDS4	Chimp_CMV	UL117. /gene=(noname79) /protein_id=NP_612741.1	30.28	142	94	1	17	158	283	419	2e-13	67.4
gi|194|	182777	182202	-	NC_001347.3_gene83_CDS4	Human_CMV_AD169	UL117. /gene=(noname83) /protein_id=NP_040054.1	28.86	149	87	3	17	158	269	405	2e-13	67
gi|194|	182777	182202	-	AF232689.2_gene105_CDS	Rat_CMV	pr117. /gene=r117 /protein_id=AAF99208.1	34.72	72	40	2	5	69	248	319	0.0006	35.8
gi|194|	182777	182202	-	NC_002794.1_gene115_CDS	Tupaia_HV	T117. /gene=(noname115) /protein_id=NP_116468.1	22.05	127	82	2	10	135	239	349	0.019	30.8
gi|195|	181994	181146	-	NC_002794.1_gene114_CDS	Tupaia_HV	t116. /gene=(noname114) /protein_id=NP_116467.1	22.69	260	181	6	28	275	52	303	2e-06	45.1
gi|195|	181994	181146	-	NC_004065.1_gene87_CDS3	Mouse_CMV	Serine-alanine-rich glycoprotein. /gene=(noname87) /protein_id=YP_214111.1	25.09	279	168	10	26	279	367	629	3e-06	44.3
gi|195|	181994	181146	-	NC_004065.1_gene128_CDS	Mouse_CMV	Threonine-serine-rich glycoprotein of MGP family m145. /gene=(noname128) /protein_id=YP_214154.1	21.79	179	130	2	18	194	130	300	2e-05	41.2
gi|195|	181994	181146	-	NC_001347.3_gene83_CDS3	Human_CMV_AD169	UL116. /gene=(noname83) /protein_id=NP_783794.1	23.21	293	179	12	2	275	28	293	0.0002	38.5
gi|195|	181994	181146	-	NC_006150.1_gene123_CDS1	Macaque_CMV	rh148. /gene=(noname123) /protein_id=YP_068238.1	24.18	153	105	2	67	214	35	181	0.0006	36.6
gi|195|	181994	181146	-	NC_006150.1_gene123_CDS1	Macaque_CMV	rh148. /gene=(noname123) /protein_id=YP_068238.1	17.73	141	116	0	17	157	16	156	0.005	33.5
gi|195|	181994	181146	-	NC_004065.1_gene80_CDS1	Mouse_CMV	hypothetical protein. /gene=(noname80) /protein_id=YP_214103.1	25.16	155	98	5	10	156	171	315	0.001	35.4
gi|195|	181994	181146	-	NC_003521.1_gene5_CDS	Chimp_CMV	glycoprotein TRL13. /gene=(noname5) /protein_id=NP_612647.1	24.36	156	107	2	20	175	31	175	0.002	34.7
gi|195|	181994	181146	-	NC_006150.1_gene181_CDS	Macaque_CMV	rh220. /gene=(noname181) /protein_id=YP_068307.1	24.39	123	76	2	111	231	10	117	0.015	32
gi|195|	181994	181146	-	NC_006150.1_gene144_CDS	Macaque_CMV	rh173. /gene=(noname144) /protein_id=YP_068262.1	28.69	122	80	4	20	137	65	183	0.097	29.3
gi|196|	181101	180325	-	NC_002794.1_gene113_CDS2	Tupaia_HV	T115. /gene=(noname113) /protein_id=NP_116466.1	40.96	188	107	3	69	255	138	322	5e-41	159
gi|196|	181101	180325	-	NC_001347.3_gene83_CDS2	Human_CMV_AD169	UL115. /gene=(noname83) /protein_id=NP_783793.1	42.48	153	78	4	73	218	83	232	2e-29	121
gi|196|	181101	180325	-	NC_004065.1_gene87_CDS2	Mouse_CMV	Glycoprotein L. /gene=(noname87) /protein_id=YP_214110.1	36	200	116	6	22	217	35	226	8e-29	119
gi|196|	181101	180325	-	AF232689.2_gene103_CDS	Rat_CMV	pR115. /gene=R115 /protein_id=AAF99206.1	40.48	168	93	4	72	237	130	292	1e-28	118
gi|196|	181101	180325	-	NC_006150.1_gene122_CDS2	Macaque_CMV	rh147. /gene=(noname122) /protein_id=YP_068237.1	41.01	178	86	5	55	215	31	206	9e-28	115
gi|196|	181101	180325	-	NC_003521.1_gene79_CDS2	Chimp_CMV	envelope glycoprotein UL115. /gene=(noname79) /protein_id=NP_612739.1	33.33	243	121	8	43	250	23	259	3e-27	114
gi|197|	180259	179168	-	NC_004065.1_gene87_CDS1	Mouse_CMV	Uracil DNA glycosylase homolog. /gene=(noname87) /protein_id=YP_214109.1	56.55	168	66	2	1	161	1	168	3e-48	184
gi|197|	180259	179168	-	AF232689.2_gene102_CDS	Rat_CMV	pR114. /gene=R114 /protein_id=AAF99205.1	52.44	164	75	1	1	161	1	164	4e-46	177
gi|197|	180259	179168	-	NC_002794.1_gene113_CDS1	Tupaia_HV	T114. /gene=(noname113) /protein_id=NP_116465.1	55.56	162	70	2	1	161	1	161	6e-45	173
gi|197|	180259	179168	-	NC_003521.1_gene79_CDS1	Chimp_CMV	uracil-DNA glycosylase UL114. /gene=(noname79) /protein_id=NP_612738.1	50.93	161	77	1	1	161	1	159	2e-41	161
gi|197|	180259	179168	-	NC_006150.1_gene122_CDS1	Macaque_CMV	rh146. /gene=(noname122) /protein_id=YP_068236.1	48.45	161	81	1	1	161	1	159	3e-40	157
gi|197|	180259	179168	-	NC_001347.3_gene83_CDS1	Human_CMV_AD169	UL114. /gene=(noname83) /protein_id=NP_040051.1	50.31	161	78	1	1	161	1	159	4e-39	154
gi|201|	165345	164764	-	NC_001347.3_gene92_CDS	Human_CMV_AD169	RL13. /gene=(noname92) /protein_id=NP_899640.1	25.61	82	60	1	27	108	39	119	0.075	28.9
gi|201|	165345	164764	-	NC_001347.3_gene6_CDS1	Human_CMV_AD169	RL13. /gene=(noname6) /protein_id=NP_899639.1	25.61	82	60	1	27	108	39	119	0.075	28.9
gi|203|	164160	162067	-	NC_006150.1_gene118_CDS2	Macaque_CMV	rh141. /gene=(noname118) /protein_id=YP_068232.1	47.43	622	310	6	1	618	1	609	4e-155	540
gi|203|	164160	162067	-	NC_001347.3_gene79_CDS2	Human_CMV_AD169	UL104. /gene=(noname79) /protein_id=NP_040039.1	46.52	690	331	11	1	663	1	679	2e-153	534
gi|203|	164160	162067	-	NC_003521.1_gene76_CDS2	Chimp_CMV	DNA packaging protein UL104. /gene=(noname76) /protein_id=NP_612735.1	47.43	643	314	8	1	627	1	635	3e-152	530
gi|203|	164160	162067	-	NC_002794.1_gene103_CDS2	Tupaia_HV	T104. /gene=(noname103) /protein_id=NP_116453.1	46.04	669	343	5	1	661	1	659	3e-151	527
gi|203|	164160	162067	-	NC_004065.1_gene80_CDS2	Mouse_CMV	Structural protein. /gene=(noname80) /protein_id=YP_214104.1	43.66	623	325	8	1	619	1	601	2e-124	438
gi|203|	164160	162067	-	AF232689.2_gene90_CDS	Rat_CMV	pR104. /gene=R104 /protein_id=AAF99193.1	41.49	629	330	10	1	617	1	603	2e-119	421
gi|204|	162104	161307	-	NC_002794.1_gene103_CDS1	Tupaia_HV	T103. /gene=(noname103) /protein_id=NP_116452.1	44.2	181	98	3	2	182	6	183	2e-38	150
gi|204|	162104	161307	-	AF232689.2_gene89_CDS	Rat_CMV	pR103. /gene=R103 /protein_id=AAF99192.1	41.11	180	103	3	2	181	5	181	9e-34	135
gi|204|	162104	161307	-	NC_004065.1_gene80_CDS1	Mouse_CMV	hypothetical protein. /gene=(noname80) /protein_id=YP_214103.1	37.57	181	110	3	2	182	5	182	1e-31	128
[truncated: 371 more rows]
